# Supplementary material for: The functional evolution of collembolan Ubx on the regulation of abdominal appendage formation
Source: Dev Genes Evol. Author manuscript; Available in PMC 2024 Sep 20. (PMC7616481; doi:10.1007/s00427-024-00718-0)
Supplement: Supplementary Data [file EMS197062-supplement-Supplementary_Data.zip]

Archive with 16 entries (16 files):
- 1-The gene expression dynamics of F. candida.txt
- __MACOSX/._1-The gene expression dynamics of F. candida.txt
- 2-Short Time-series Expression Miner analysis.xlsx
- __MACOSX/._2-Short Time-series Expression Miner analysis.xlsx
- 3-The GO annotation and KEGG pathways of Cluster 42.xlsx
- __MACOSX/._3-The GO annotation and KEGG pathways of Cluster 42.xlsx
- 4-Multiple sequence alignment of Ubx.txt
- __MACOSX/._4-Multiple sequence alignment of Ubx.txt
- 5-Truncated proteins of Ubx:Exd:Hth.txt
- __MACOSX/._5-Truncated proteins of Ubx:Exd:Hth.txt
- 6-Genomics sequences of F. candida Dll.docx
- __MACOSX/._6-Genomics sequences of F. candida Dll.docx
- 7-Dual luciferase assays of collembolan and drosophila proteins.xls
- __MACOSX/._7-Dual luciferase assays of collembolan and drosophila proteins.xls
- 8-Genes coexpressed with FcUbx.xlsx
- __MACOSX/._8-Genes coexpressed with FcUbx.xlsx
