# Supplementary material for: The functional evolution of collembolan Ubx on the regulation of abdominal appendage formation
Source: Dev Genes Evol. Author manuscript; Available in PMC 2024 Sep 20. (PMC7616481; doi:10.1007/s00427-024-00718-0)
Supplement: Supplementary Data [file EMS197062-supplement-Supplementary_Data.zip › 1-The gene expression dynamics of F. candida.txt]

gene_id	egg1_FPKM	egg2_FPKM	egg3_FPKM	egg4_FPKM	egg5_FPKM	egg6_FPKM	egg7_FPKM	egg8_FPKM	egg9_FPKM	egg10_FPKM	lar13_FPKM	lar20_FPKM	lar29_FPKM	adu32_FPKM	adu46_FPKM
XLOC_000001	0	0	0.0815773	0	0.248182	0	0.0637218	0	0	0.233677	7.6052	28.2492	13.6646	22.1743	3.61886
XLOC_000002	1.21449	0.972107	4.72756	4.09013	4.56253	6.92539	6.81354	6.86646	8.34454	6.31707	8.03838	6.13301	7.69719	4.3743	3.2304
XLOC_000003	20.7387	26.4185	17.6658	15.8173	18.7406	16.8962	14.7651	14.1784	13.3135	12.8376	9.63832	9.17497	8.67253	10.6767	10.549
XLOC_000004	2.82298	2.9835	1.07276	1.12961	0.55471	0.502964	0.693198	0.317466	0.895878	1.00469	23.826	11.118	16.4371	9.51379	7.48631
XLOC_000005	0.148233	0.129552	0.138341	0.402185	0.259959	0	0.450935	0.0941569	0.0972626	0.342886	0.140719	4.54457	50.0991	43.2152	0.313846
XLOC_000006	23.7056	16.9357	7.6622	10.032	10.7094	10.5826	9.13236	9.16385	7.90909	13.5812	15.4344	10.861	11.2629	15.4213	24.3924
XLOC_000007	4.97038	5.60704	10.3903	14.5833	19.8864	16.2885	12.9541	14.0575	11.04	9.72617	5.76736	8.15177	5.21218	5.60903	3.61852
XLOC_000008	28.4561	34.6325	24.7019	47.3257	62.5371	46.0881	26.5235	17.5854	10.1427	7.52975	5.09056	13.7722	7.87264	16.4755	25.2346
XLOC_000009	0	0	0	0	0.0641573	0	0	0	0	0.0586453	1.15491	5.42992	1.25346	1.95085	0.441643
XLOC_000010	0	0	0	0	1688.97	0	0	0	0	0	0	26470.4	0	1459.44	0
XLOC_000011	1.59899	1.16286	1.94036	3.12749	2.12944	1.77129	1.77702	1.11634	1.71014	2.33361	2.33009	4.30523	10.4701	5.49784	3.10221
XLOC_000012	0.105497	0.456932	11.0628	7.13672	8.49948	5.32812	10.6728	12.2587	11.4398	10.0956	5.53418	3.64138	10.4975	7.48181	2.1221
XLOC_000013	21.754	29.4089	56.4267	39.95	57.0904	42.6103	36.1249	39.4138	29.7141	26.6885	15.1184	15.6677	13.6115	14.7703	10.9643
XLOC_000014	12.0948	13.7535	8.15227	8.77847	9.78796	9.40238	9.39234	8.70439	7.01006	5.61768	2.38127	4.5489	3.40722	7.8373	13.0011
XLOC_000015	4.25262	3.2435	10.3315	10.4707	9.65917	10.3801	12.5242	10.812	9.74006	10.8594	11.1905	9.47956	7.59846	7.40781	7.97601
XLOC_000016	3.56919	2.53792	0.232878	0.161127	0.0985513	0.173497	0.27887	0.116304	0.0905853	0.0882576	0	0.108773	0.282308	1.7523	3.8206
XLOC_000017	0.0497626	0.125664	0.732058	0.151345	0.110362	0	0.386196	0.515127	1.50026	0.828574	0.604713	0.474455	0.762547	0.250629	0.122579
XLOC_000018	4.19413	3.36577	1.11866	1.30596	0.498851	0.60375	0.549806	0.389457	0.954515	0.606063	0.340771	0.636488	1.38864	2.36464	3.48394
XLOC_000019	0	0.0165617	0.0448664	0	0	0	0	0	0.0397307	0	1.67513	1.21633	5.24504	1.9658	1.05476
XLOC_000020	17.9083	20.0322	13.3204	13.8235	14.3516	17.0698	17.0305	17.9947	14.2669	12.8302	15.3505	25.6474	20.8694	19.0935	15.5457
XLOC_000021	8.26556	7.78807	7.27938	3.38911	1.46519	1.8594	2.01067	2.61813	2.37007	3.13915	9.49237	13.693	31.6826	11.2131	5.33669
XLOC_000022	0	0.00292407	0.152927	0.114951	0.141338	0.145642	1.59462	1.85393	6.31892	16.804	28.0252	6.55999	6.70582	1.8305	0.39633
XLOC_000023	2.11714	1.73078	4.21268	4.80262	6.06293	3.90569	4.34945	5.43045	6.4693	7.31905	3.17217	6.02897	4.21607	2.21359	0.712799
XLOC_000024	2.79591	1.65906	5.71167	10.0212	11.2928	11.7078	11.4243	13.8159	13.3901	15.5788	7.57604	10.9254	10.0084	5.04801	2.21609
XLOC_000025	1.27736	2.1208	8.97113	0.791611	0.25542	0.714612	0.422509	0.455612	0.507479	0.304662	0.332575	0.350735	0.17486	0.152374	1.6131
XLOC_000026	1.50015	1.71153	7.91805	0.138799	0.0456525	0.0755071	0.770767	0.329133	0.281528	0.158668	0.3181	0	0.0647863	0.57985	1.93446
XLOC_000027	2.91374	2.96406	19.3675	2.53482	0.838462	0.880757	2.11879	1.76048	1.84505	0.501601	0.758512	0.039422	0.0976794	0.974596	3.5272
XLOC_000028	0	0	10.9774	0.606668	0	0	0	0	0	0	0	0	0	0	0.836881
XLOC_000029	0.126501	0.203041	4.8149	12.3287	3.11758	1.09857	0.283207	0.133263	0	0.097325	0	0	0	0.102662	0.188589
XLOC_000030	0	0	0.165653	0.113094	0	0.0647279	0.479539	0.32321	2.00389	6.39731	2.12378	11.0292	6.51411	2.08586	1.35834
XLOC_000031	0	0	0	0.0719444	0	0.0298632	0.138915	0.664741	1.69814	3.09572	0.562285	0.807651	0.2124	0.213742	0
XLOC_000032	0	0	0.15087	1.74729	1.05006	0.334724	0.61724	0.361754	0.969312	2.48491	3.02381	1.119	1.67836	0.79051	0.157324
XLOC_000033	0	0.175374	8.05441	0.595003	0.118873	0.0992936	0.368195	0.0966576	0.558456	0.530637	0.353027	0.258008	2.11571	0	0.0852628
XLOC_000034	0.0222053	0	0.0309501	0.0349682	0.0333882	0	0.156115	0.0270449	0.35962	0.0654672	12.6627	4.85757	10.484	4.75273	0.320307
XLOC_000035	0	0	0	0.0211577	0	0.0544671	0.547644	1.36312	0.895026	0.73352	0.340331	0.135291	0.0657708	0.0191419	0.0150321
XLOC_000036	18.5933	21.3752	10.9279	8.49685	9.82487	9.73832	10.2342	11.004	13.9805	13.9165	9.47778	7.22279	13.6692	12.8339	13.307
XLOC_000037	15.6021	11.2186	17.8815	17.1261	18.5245	16.4095	13.1058	12.1	8.31098	5.21806	3.50857	5.29285	3.25141	6.51846	11.9435
XLOC_000038	15.5851	14.7747	5.8105	4.94004	8.70621	7.33635	5.62347	7.04405	5.34298	4.89093	3.82191	3.71632	3.2373	5.61788	8.09191
XLOC_000039	0.0556526	0	0.159829	0.0816512	0.156116	0.248284	5.97275	3.30326	19.92	62.9075	129.364	39.0364	44.1033	14.7867	5.25356
XLOC_000040	11.5201	10.6016	5.78451	7.37534	7.43879	9.29793	8.54132	10.138	9.9924	9.03382	9.36385	8.00351	8.62725	9.42224	11.3042
XLOC_000041	112.267	99.0293	527.141	388.917	337.43	260.424	178.581	187.381	154.177	138.411	189.684	348.709	228.518	191.655	127.078
XLOC_000042	0	0	0.00852622	0.0236478	0.00992025	0.031142	0.807524	0.0280172	0.139271	1.34839	3.58079	1.1989	1.9646	1.53957	0.138226
XLOC_000043	0.0270801	0.088465	2.29677	14.5126	24.5745	23.3586	20.1661	18.4508	15.8014	18.6323	4.45281	11.4549	5.50061	3.13432	1.55889
XLOC_000044	32.7793	30.7118	14.8733	16.9266	17.475	12.7986	15.8796	13.1469	13.0874	9.45571	5.75163	6.58324	4.17693	11.1358	14.8852
XLOC_000045	0	0.0090574	0.0260511	0.0331693	0.044943	0.14223	1.10741	1.53603	3.94441	7.68103	25.6768	12.8465	8.94155	2.97513	0.783624
XLOC_000046	17.0854	20.4881	6.56163	10.6647	24.1838	31.3476	22.7654	24.2807	20.9994	19.1665	7.59757	8.67935	7.70925	10.5944	16.1584
XLOC_000047	27.2629	22.4151	32.0584	61.8134	77.2872	76.1095	55.5141	58.6785	47.8753	41.382	43.8497	32.3441	51.8847	33.9213	26.301
XLOC_000048	5.94181	8.62046	14.0483	13.1419	17.418	10.9895	8.75312	9.11355	8.43837	9.17266	9.35978	14.5689	7.10742	5.30803	2.3905
XLOC_000049	2.66609	2.35168	1.02041	0.756709	0.246624	0.452263	0.453075	0.216664	0.525721	0.356275	0.390146	0.52645	0.643558	1.27578	1.37646
XLOC_000050	6.95452	6.63568	3.8452	2.69358	1.74024	1.70281	1.36536	1.60826	1.90761	0.594101	0.41128	0.443495	0.69574	3.12425	4.34674
XLOC_000051	2.04468	2.39448	0.917949	0.703007	0.554238	0.499008	0.376221	0.304213	0.271028	0.274305	0.225474	0.2205	0.729961	1.51572	1.73181
XLOC_000052	0	0	0.0758122	0	0.0168557	0.180095	0.359122	2.10295	4.30802	3.25149	1.57302	0.449633	0.729887	0.336459	0.0366189
XLOC_000053	0	0	0	0	0	0	0.0741037	0	0.0762921	0.0884881	2.74131	1.70064	23.5732	7.32877	4.13759
XLOC_000054	0	0	0	0	0.0542226	0.0127901	0.0360997	0.0123149	0.0497616	0.0144319	5.81063	4.14727	17.9789	5.2819	3.44414
XLOC_000055	0.809064	0.337108	4.33068	7.09162	9.82435	9.21288	9.25339	8.04974	6.54491	6.24797	4.30131	6.11601	7.71019	3.16838	1.25545
XLOC_000056	2.48637	1.77915	1.66747	2.37063	3.22227	3.34392	4.37348	5.0295	4.37689	36.5324	6.1799	15.6039	11.1927	9.24415	2.06217
XLOC_000057	0	0.0831501	1.92591	1.52221	2.54659	5.31985	8.03934	12.7592	13.6139	13.2048	7.56212	7.07199	13.7226	6.10555	4.48941
XLOC_000058	0.254244	0.27616	0.978491	4.16729	4.95041	11.6442	9.24165	8.30731	6.28822	7.76972	3.00989	4.72651	1.82643	1.36159	1.55778
XLOC_000059	0.704693	0.489902	1.4966	3.02611	3.56496	3.75545	4.22231	4.01638	3.23804	3.01934	1.62471	1.31036	1.73889	1.0131	1.38803
XLOC_000060	0	0	0	0	0	0.122784	0.225269	0.119861	0	0	1.15686	0.467927	2.07955	0.51598	0
XLOC_000061	0	0	0.129462	0.138146	0.0695774	0.114454	1.67989	0.614512	0.698013	0.243781	1.34796	0	0	0	0
XLOC_000062	0	0	1.13234	0.604147	0	0	4.59161	0.488621	2.81777	0.533059	3.53699	0	0	0	0
XLOC_000063	0	0	0	0	0	0	1.24818	3.32067	1.27664	1.81133	0	0	0	0	0
XLOC_000064	0	0	0	0.56542	0.569549	0.468451	0.429727	0	3.07667	1.49667	7.72395	4.16559	4.32761	2.95288	0
XLOC_000065	0	0	0	0	3.80985	0	2.87455	1.52949	4.41012	18.3545	20.2979	3.98066	7.2371	6.58416	0
XLOC_000066	0	0	0	0	0	0.168652	0.309422	0	0.158238	1.25727	1.78765	2.35667	0.779017	0	0
XLOC_000067	0	0	0	0	0	0	0	0	0	0	1.2917	0.870781	0.633255	1.72837	0.571719
XLOC_000068	0	0	0	0	0	0	0	0	0	0	1.75431	2.9735	1.31055	2.6827	0.17748
XLOC_000069	0	0	0	0	0	0	0.0799208	0	0	0	1.33389	2.32415	0.536567	1.00682	0.508648
XLOC_000070	0	0	0.0329996	0	0	0	0	0	0.0273726	0	1.13386	2.44599	0.988218	1.22599	0.486648
XLOC_000071	0	0	0	0	0	0	0	0	0	0	76.7194	620.631	0	34.2183	0
XLOC_000072	0	0	0	0	0	0	0	0	0	0	1.84526	95.5357	14.4742	11.5223	2.61354
XLOC_000073	0	0	0.0533845	0.114224	0.401765	0.0944598	0.476342	0.184289	0.620001	0.502716	3.50183	2.57809	4.57801	1.98349	0.511723
XLOC_000074	4.86754	3.06366	0.146112	0.0779565	0.0785258	0.129174	0.29624	0.0630495	0	0.0687836	0	0	0.298332	0.33927	1.13124
XLOC_000075	0	0	0	0	0	1.20398	3.31336	0	2.25927	2.56441	1.41797	4.58832	3.7075	2.52976	10.0417
XLOC_000076	0	0	0	0.193349	0.194761	0.16019	0.146948	0	1.35269	1.02359	2.45259	3.45938	2.71307	0.841463	0.668026
XLOC_000077	0	0	0.273046	0	0.293489	0	0.442877	0	1.35892	1.02831	0.568592	1.53323	4.08837	0	0
XLOC_000078	0	0	0.139267	0	0	0	0.112945	0.240383	1.84832	1.31122	0	0.469216	0	0.12935	0
XLOC_000079	0	0	0	0	0	0	0.0752284	0.400276	1.00026	0.960693	0.482914	0.208352	0.252532	0.172311	0.0683976
XLOC_000080	8.80344	6.68707	2.27359	1.42712	0.431262	0.472947	0.542315	0.461689	0.665615	0.251839	0.417755	0.150199	1.45638	2.23592	2.56398
XLOC_000081	0	0.131305	2.03521	0	0.0875038	0.143942	0.198066	0.140516	0.0675271	0.0766476	0	0	0	0	0
XLOC_000082	0	0	2.43134	0	0	0	0	0.233147	0	0	0	0	0	0	0
XLOC_000083	0	0.371219	7.82526	0.491186	0	0	0.746617	0.794521	0.381819	0	0.479276	0	0	0	0
XLOC_000084	0	0	4.08793	0.145404	0.146467	0	0.552547	0.4704	0.113029	0	0.709394	0.153033	0	0	0
XLOC_000085	0	0.114521	4.68618	0.303061	0.61055	0.37663	0.115166	1.10299	0.117791	0.133701	0.147857	0	0	0	0
XLOC_000086	0.0433635	0.0873342	5.82698	3.45859	3.57624	4.37099	3.88047	3.00944	1.1327	0.74364	0.575385	0.185756	0	0	0
XLOC_000087	0.722275	0.719397	0.221326	0.0717174	0.0715843	0.0562781	0.102982	0	0	0	0	0	0.0997173	0.34011	0.764063
XLOC_000088	0	0	0.108028	0.078594	0	0.0647349	0.0604427	0.0637826	0.18967	0.477229	0.324413	1.70535	14.6292	4.86062	1.86183
XLOC_000089	0	0	0	0	0	0	0	0	0	0	4.41242	19.4228	58.4546	37.7848	3.92746
XLOC_000090	0	0	0	0.11807	1.0294	0.750493	0.772638	0.185444	0.365317	0.314227	2.12105	1.61109	1.046	0.545811	0.330166
XLOC_000091	0	0	0.113294	0	0.244525	0	0	0	0.455323	0.476569	93.3527	39.8316	119.877	83.6177	17.0596
XLOC_000092	0	0	0	0	0	0	2.34311	0	2.24698	1.98052	81.9244	1.08676	0	0	0
XLOC_000093	0	0	0	0.103623	0	0	1.03299	0	0.815653	0.374408	4.70771	6.08352	44.852	19.0603	1.81975
XLOC_000094	0	0	0	0	0.263306	0	0	0	0.102749	0	0.77856	0.427087	5.10212	1.07923	0.175287
XLOC_000095	0.120935	0	0	0	0	0	0	0	0	0	0	3.90134	0.434661	0.587607	0.338646
XLOC_000096	0	0.120408	0	0	0.144386	0	0	0	0	0	5.17632	5.67251	11.9907	2.92107	0.868344
XLOC_000097	0	0.0512652	0	0	0	0	0	0	0	0	2.09609	2.89962	0	0	0
XLOC_000098	0.0816101	0	0.212259	0.76217	0.322866	0.518799	0.399335	0.263565	1.3448	1.6396	1.50554	3.10865	6.19261	2.5188	0.524943
XLOC_000099	0.0217133	0	0.0316445	0	0.0328736	0.14275	0.322159	0.716069	1.65776	2.44615	0.411234	0.216262	0.656548	0.192491	0.0907695
XLOC_000100	0	0	0.0278802	0.0921762	0.059673	0.15258	0.547648	1.27523	1.93726	3.80667	1.08388	0.189802	0.40557	0.0590089	0
XLOC_000101	0	0	0	0.160493	0	0	0	0	0.125039	0	0.495659	1.47539	38.9393	6.14537	21.633
XLOC_000102	0.0638176	0.0583904	1.18433	1.37366	1.5181	4.17507	4.31023	5.43605	6.15905	8.62026	3.69434	2.85853	3.38052	1.53613	0.376056
XLOC_000103	0.0283243	0.0425425	0.383234	0.75189	1.16523	1.38295	2.62469	4.69555	6.35663	5.80706	2.29254	0.642818	1.15482	0.394074	0.171469
XLOC_000104	0	0	0	0	0.0290528	0	0	0	0.0739417	0.0285384	0.995766	1.07592	3.88102	1.85906	0.507659
XLOC_000105	0.0226064	0.274261	8.11664	0.15698	0.0301209	0.099346	0.276447	0.123051	0.0955594	0	0.0314743	0	0	0	0.0219297
XLOC_000106	0	0.0195935	0.46888	0	0.0614731	0	0.0546197	0.0263065	0.271754	0.189481	62.1032	17.8056	52.7003	54.1119	10.135
XLOC_000107	0	0	0	0	0	0	0.130468	0	0	0	0.176085	0.57622	1.45209	2.80194	0.614682
XLOC_000108	0.225229	0	0	0	0	0	0	0	0	0	0.287711	1.53188	3.52935	5.15682	0.425296
XLOC_000109	0	0	0	0	0	0	0.165978	0	0	0.599244	10.7211	10.6893	1.40089	0.552232	0.272103
XLOC_000110	0.0128226	0.0257608	0.0583328	0	0.262897	0.081721	0.113556	0.018566	0.319526	0.294824	62.907	103.425	13.6036	73.1833	11.1838
XLOC_000111	0	0	0.409436	0.226663	0.22198	0.0944054	1.66703	0.0930357	2.72277	5.73905	4.89346	7.13896	35.7885	19.4991	5.92102
XLOC_000112	43.5698	33.8986	10.8779	13.14	11.848	14.7057	11.3836	11.2759	9.79904	8.66821	3.32694	6.64556	5.8884	13.2714	32.7865
XLOC_000113	0	0	0.186684	0	0	0	0.453579	0	0.076539	0.355744	5.24194	3.03184	11.1785	4.73307	2.60236
XLOC_000114	0	0	0	0	0	0.106089	0.592257	0.206708	0.202077	0.117223	3.3673	2.56042	6.68196	1.22503	0.803939
XLOC_000115	0	0	0	1.99484	0	0	5.86182	0	1.52617	0	19.3796	13.708	34.1926	4.94043	4.92995
XLOC_000116	0	0	0	0	0	0	0	0	0	0	10.5547	2.24824	2.09996	0.73683	2.20776
XLOC_000117	0	0	2.37897	2.327	3.83563	2.97952	2.57245	1.02656	0.657781	0.373308	0.412833	0	0	0	0
XLOC_000118	0	0	0	0	0	0	0	0	0	0	0	0	1.84556	0	0.142819
XLOC_000119	0	0	0	0	0	0	0.101318	0	0.0690852	0.784162	1.64766	1.35628	15.3617	3.67443	4.60591
XLOC_000120	0	0	0	0.0666824	0.268677	0.718203	0.506796	0.377519	0.82936	0.411852	0.130131	0.350904	0.595436	0.232165	0
XLOC_000121	0	0	0	0.219285	0.883545	1.81677	0.499979	1.24147	0.852296	1.54786	0.427936	0.923158	1.11891	0.954342	0.151527
XLOC_000122	0	0	0	0.369483	0.186091	1.07141	0.982843	1.0459	1.29247	1.79304	0.360524	0.777736	0.235662	0	0
XLOC_000123	0	0	0.0471821	0.0755204	0.228216	0.312843	0.401776	0.437735	0.577267	0.710764	0.368446	0.172212	0.272953	0.0657339	0.0260925
XLOC_000124	0	0.0785549	0.0974075	0.207883	0.418802	0.688923	0.315988	1.09285	0.888777	1.55908	0.507106	0.546973	0.530364	0.180945	0.071824
XLOC_000125	0.0619577	0.0622446	0.154366	0.0823601	0.995538	0.887059	0.876328	0.999166	1.15239	2.03473	0.321452	0.606767	0.630368	0.215063	0.0569112
XLOC_000126	0.0657735	0.132156	5.65361	0.174865	0	0	0.19935	0.141427	0.13593	0	0	0	0	0	0
XLOC_000127	0.00644687	0.110104	4.60181	0.0514187	0	0.0213002	0.110724	0.0831727	0.0599549	0.0151228	0.008362	0	0	0.00745921	0
XLOC_000128	0	0	0	0	0	0	0	0	0	0	1.78184	1.92193	8.15311	1.58947	0
XLOC_000129	1.79221	3.60101	1.27578	0	0	0	0	0	0	0	0	0	0	0.592468	1.17588
XLOC_000130	3.00414	2.80247	2.13849	0	0	0	0	0.230698	0.221731	0.251679	0	0	0	0.496554	0.788415
XLOC_000131	2.62873	2.80595	2.04669	0.218397	0.439984	0	0	0	0.169769	0.385398	0	0	0	1.14057	0.905481
XLOC_000132	0	0	0	0	0	0	0	0	0	0	0	0.558452	1.80498	1.2316	0.366657
XLOC_000133	0	0	0	0	0	0	0	0	0	0	1.41797	15.2944	1.85375	2.52976	4.01668
XLOC_000134	0	0	0	0.628316	0	0	0.477529	0	0	0	3.67849	1.98384	8.01501	2.18757	0.43417
XLOC_000135	0	0	0	0	0	0	0.108177	0	0	0	0.416652	3.89487	0.181568	0.371669	0.393418
XLOC_000136	0	0	0	0	0	0	0	0.184925	0.0455797	0	1.33429	0.519959	5.52697	1.14574	0.596337
XLOC_000137	0	0	0	0	0	0	0	0	0	0	0.25324	0.401158	4.06315	1.21402	0.249898
XLOC_000138	0	0	0	0	0	0	0	0	0	0	0.533353	0.220784	3.34234	0.378902	0.416722
XLOC_000139	0	0	0.0304921	0	0	0.0319004	0.0301168	0	0.153342	0	1.18902	2.95304	304.867	63.8736	118.577
XLOC_000140	0	0	0	0.0492693	0.0943659	0	0	0	0.0377638	0.0442151	1.148	16.6765	0.759658	2.12987	1.51976
XLOC_000141	0	0	0	0	0	0	0	0	0.323463	0.184565	27.1186	1.74757	0	0.380554	0.141486
XLOC_000142	0	0	0	0	0.0460833	0	0	0.0735144	0.0358235	0	4.54211	0.0497967	28.0263	1.84004	2.24689
XLOC_000143	0.173915	0.145541	28.865	38.6306	6.77412	5.06133	5.07147	9.73459	4.79592	2.7907	4.71311	5.12484e-05	0	0.0561418	0.0370981
XLOC_000144	0	0	0	0.0499397	0	0	0	0	0	0	7.60402	1.20448	7.78594	3.05848	2.46512
XLOC_000145	0.0778192	0.26194	16.7643	0.149301	0	0.0300763	0.0280371	0.0297994	0	0	0	0	0	0.0704474	0.103056
XLOC_000146	0	0	0.33597	11.1723	2.1568	0	0	0	0	0	0	0	0	0	0
XLOC_000147	0.155946	0.325295	0	0.213137	0.0421267	0.065529	0.748892	0.157511	1.68134	3.2841	1.53133	2.10557	2.27078	0.866196	0.905061
XLOC_000148	0.0565384	0.167968	0.398045	1.3881	0.85727	0.460736	1.51094	0.401632	2.44443	1.98464	1.34934	4.29775	9.55023	1.78992	2.83051
XLOC_000149	26.0947	24.3311	7.22943	2.51998	1.27049	2.64266	2.25227	1.10187	0.65868	0.295656	0.244158	0.509723	2.31466	8.48987	15.3268
XLOC_000150	4.92268	7.89114	8.48024	7.29693	7.45243	4.46464	2.77238	2.79001	3.13128	2.33597	1.5427	2.92461	2.57429	4.99724	5.81453
XLOC_000151	0	0	0	0	0.0499793	0.0221235	0.0416156	0	0.0212799	0.0495144	0.84683	0.101486	14.5459	3.16276	1.64223
XLOC_000152	0.183528	0	0.219344	0	0	0	0.750287	0	0.658663	0.914755	46.4476	4.87588	0.978383	0.392418	0.492696
XLOC_000153	0.0118546	0.0119926	0.0165992	0.0726537	0.0517778	0.0150179	0.667562	0.148303	0.597143	0.183044	19.1854	1.20133	1.5765	1.38002	0.622504
XLOC_000154	0	0	0	0	0	0	0	0	0	0	5.74289	5.9647	0	0	0.321397
XLOC_000155	0	0.394926	0.168568	0	0	0	0.139503	0	0.282217	0	3.97399	2.69066	0.742612	0.326547	0.127989
XLOC_000156	0.00943798	0.0109501	0.0152782	0.0392561	0	0.0295967	0.11947	0.0409062	0.157555	0.0564639	3.20028	2.02503	0.987455	0.256944	0.261148
XLOC_000157	2.5698	1.70853	0.709337	0.532317	0.212877	0.378374	0.425006	0.505568	0.832989	0.809345	1.78041	0.321342	3.36149	2.01847	5.17507
XLOC_000158	23.6907	22.2823	7.03399	5.47742	6.51322	6.12285	4.41438	3.89467	3.96966	3.25479	2.85558	3.51033	4.57859	9.92781	17.2532
XLOC_000159	9.48179	2.89891	2561.19	106.529	9.99242	26.2683	4.72269	18.8913	0.77414	0.354901	0.547057	0.301892	0.194315	0.257161	0.243634
XLOC_000160	7.81295	8.69595	483.598	12.6447	0.595533	2.33633	0.663228	2.1289	0.0767247	0.176512	0.200457	0.222905	0.279168	1.21082	6.17048
XLOC_000161	0	0.0953262	1.7234	0.0687353	0.0438503	0	0.120838	0.0535462	0.229331	0.343146	3.71706	6.27705	0.779979	1.7686	0.333824
XLOC_000162	6.42584	8.32257	8.93573	7.71151	11.2269	10.0965	6.73395	9.01864	7.70645	7.62033	4.78367	4.44925	5.1148	4.10701	3.04639
XLOC_000163	0	0.0433825	0.07748	0.0379076	0.0555016	0.162693	0.42134	2.19708	4.19934	4.67695	2.22289	1.4686	0.858874	0.457911	0.0267781
XLOC_000164	0	0	0.0357618	0	0.0362882	0.152003	0.512007	1.73999	2.89625	3.31312	1.84512	0.62007	0.535847	0.21596	0.163801
XLOC_000165	0	0	0	0	0.42488	0.331252	0.907565	1.01594	3.13541	2.78523	1.39621	0.383871	0	0.395241	0
XLOC_000166	0.0239101	0.199102	0.59042	0.138228	0.0669221	0.223686	0.60705	1.77151	2.68474	3.75478	2.49513	1.21593	1.38211	0.23242	0.381411
XLOC_000167	0	0.0293601	0.0193381	0	0.0198401	0.164081	0.848569	3.30669	6.132	6.21442	4.76994	2.13461	1.49107	0.587427	0.204864
XLOC_000168	0	0	0	0.220108	0.45803	0.177496	0.325407	0.182524	0.348122	0.0650873	29.9111	18.6586	15.8113	22.7373	7.7705
XLOC_000169	7.20716	6.60637	7.68898	8.09692	10.4961	9.61558	5.46273	6.85324	5.60283	4.77356	4.32568	4.47661	7.71249	8.21769	8.6799
XLOC_000170	24.5508	27.3562	19.1002	20.2534	23.8738	24.9602	17.9727	21.9981	17.6785	14.4876	6.58319	7.90701	8.8266	14.7086	16.4689
XLOC_000171	3.90906	1.95995	0.586615	0.631326	0.335072	0.343446	0.397469	0.461179	0.803038	0.450902	0.203325	0.301826	0.424379	2.98221	4.35456
XLOC_000172	4.30292	2.90109	12.1911	13.1923	15.0013	10.3277	5.55636	7.36808	5.84782	5.36132	2.0161	4.17105	1.7944	3.4509	4.95585
XLOC_000173	5.96638	5.92314	4.35731	4.17441	1.59975	1.03248	0.810746	0.743958	0.630396	0.901475	1.33482	2.29441	8.44403	5.78581	7.3385
XLOC_000174	0	0	0	0	0	0.03747	0.0765894	1.3615e-05	0.105718	0.0792614	3.91138	0.419448	1.06794	0.328048	0.617673
XLOC_000175	5.10122	5.40718	1.74993	2.25739	0.795014	1.22488	0.667976	0.841409	1.48716	1.29071	0.465658	0.678198	1.85363	5.23014	9.83414
XLOC_000176	0	0	0	0.0963947	0.635373	0.694309	1.60706	0.699395	1.47618	0.0495616	5.00174	3.33837	13.939	6.07076	0.525239
XLOC_000177	2.56296	6.12788	115.878	1.69143	0.280306	0.780928	0.576729	0.687903	0.37381	0.0863128	0.293992	0	0.1335	0.786307	5.01465
XLOC_000178	0.759134	0.758401	2.82114	0.408727	0.192813	0.132594	0.466124	0.701858	0.919949	0.478564	0.298964	0.47871	0.701376	0.232762	0.660052
XLOC_000179	0.678184	0.538989	1.33892	2.38146	2.70468	2.14836	1.1851	1.31082	1.61322	1.35227	1.13952	2.90461	5.48617	3.58824	2.6032
XLOC_000180	16.211	18.025	10.7725	5.07957	6.38881	6.40296	3.68397	4.00704	3.89142	3.29872	3.17347	4.27729	3.90207	9.24788	11.5068
XLOC_000181	0	0	0.964801	9.48415	0.465177	0	0	0.373157	0.698926	0	1.75762	1.77823	0.61425	0.420492	0.327126
XLOC_000182	3.27609	2.47967	2.19148	1.84971	0.392209	1.41214	4.02994	4.14773	4.92362	2.75527	5.21772	4.28909	3.2892	3.03131	3.30455
XLOC_000183	0	0	0	0.11761	0.0572714	0	0.0880652	0.140757	0.0462152	0.107745	0.059426	0	2.39701	2.96211	0.15094
XLOC_000184	0	0.0228787	0.124612	0.0918516	0	0	0.240776	0.0469614	0.0684021	0.316093	1.13015	1.58683	7.99442	3.77912	0.484944
XLOC_000185	11.3512	9.24077	4.56246	6.52169	7.45547	12.7308	7.20852	10.1481	11.2072	10.0508	7.53327	10.9115	7.31712	6.07856	7.29593
XLOC_000186	21.1014	30.6308	31.1832	24.0447	30.023	24.7959	21.6064	25.0076	18.0337	12.2532	9.97522	12.5329	8.53605	12.7701	13.9809
XLOC_000187	0	0	0	0	0.212256	0	0.607039	0.030998	0.721041	1.48226	26.39	31.7572	23.8874	29.771	5.11742
XLOC_000188	0	0	0	0	0	0	0	0	0	0	0	1.2053	9.01947	0.610495	0
XLOC_000189	6.17998	3.8535	8.31389	18.4338	3.83714	2.26426	0.73024	0.471931	0.298879	0.184559	0.313947	0.918934	1.51253	2.49131	2.76977
XLOC_000190	0	0.217548	5.08286	0	0	0.112961	0.315087	0.336158	0.430352	0.122025	0	0.613426	1.01394	0.683539	0
XLOC_000191	21.7646	22.1868	5.66824	4.69324	2.17474	1.94052	2.78602	2.17576	3.1052	1.50858	0.312972	1.00125	8.13187	8.32865	18.2897
XLOC_000192	5.13436	5.28213	2.37844	2.16655	0.799267	0.877532	0.753893	0.471436	1.03066	0.788318	0.644084	0.76441	2.12271	4.52841	7.54668
XLOC_000193	3.82112	3.6647	3.57032	1.65615	0.719258	0.492077	0.666107	0.56314	0.692945	0.475194	0.492075	0.383238	0.939901	1.36992	1.57197
XLOC_000194	0	0.041299	0.746766	0.0840002	0.537832	0.533163	0.999086	0.692492	1.74224	4.52686	24.965	6.61585	0.754891	0.567149	0.0772737
XLOC_000195	1.94479	1.10295	4.02375	13.1329	2.33204	2.37034	1.91699	1.87751	1.51217	1.11782	2.84475	5.44476	13.1648	6.24288	3.75083
XLOC_000196	0	0.0990299	4.66525	0.15014	0	0.212021	0.246786	0.241645	0.304632	0.119058	0.0796737	0	0	0	0
XLOC_000197	11.5189	11.4592	5.51431	5.45874	6.09544	5.86845	4.50629	6.43858	6.58605	4.9267	4.57269	4.59609	13.5567	8.85641	5.78335
XLOC_000198	4.59951	2.33456	1.83595	2.0355	3.16981	2.81365	1.83234	3.18239	2.74592	2.63704	1.82173	1.73404	1.26897	1.89355	1.06581
XLOC_000199	0	0	0.0276295	0.00640803	0.00570549	0.0106138	0.0208395	0.00502782	0.0152769	0.0116354	0.236209	0.625681	9.22731	1.83465	1.88126
XLOC_000200	0	0.0397922	0	0	0.171308	0	0	0.0454823	0.227507	0.105689	8.72754	10.3968	50.0172	9.9548	13.2751
XLOC_000201	0.00869873	0.595158	41.9007	1.45099	0.143981	0.259568	0.425028	0.324714	0.270248	0.168621	0.277196	0.0941157	0.0523743	0.0345109	0.0165551
XLOC_000202	3.31657	5.19026	1.88972	1.02684	0	0.425384	1.18046	1.66589	0	0	0	0	0	0.921434	0
XLOC_000203	12.9033	12.8955	6.8056	5.98153	6.17643	7.37581	6.50069	6.22527	5.76647	4.99453	4.41532	4.34112	4.85966	7.7856	6.69633
XLOC_000204	0	0	0	0.0589443	0.115307	0.0476834	0	0	0.0456897	0	4.1155	6.47958	68.9518	25.7189	15.8794
XLOC_000205	0	0.0113012	0.0154328	0.0569186	0	0.0677048	0.165172	0.197158	0.190419	0.0768213	8.92164	13.9601	20.0007	8.96774	5.62697
XLOC_000206	0	0	0	0.0502561	0	0	0.0370946	0.0392672	0.228043	1.04703	1.97022	2.19911	1.27138	0.897898	0.106184
XLOC_000207	0.168922	0.264284	0.189237	0.0914603	0.0457334	0.0800472	0.338274	0	0.144166	0.0788269	6.58464	2.10595	0.453511	0.604562	0.187614
XLOC_000208	0.151288	0.152459	0.616284	0	0.41662	0.170546	0.315285	0.170094	0.329382	0.378266	5.95211	0.449862	0	0	0
XLOC_000209	0	0	0	0.0809658	0	0	0	0	0.0683009	0	0.19189	0.709108	31.3485	32.4797	13.8687
XLOC_000210	0	0	0	1.67367	0	0	1.23086	0	1.26874	18.1753	4.73885	3.73708	1.9703	6.6879	2.08141
XLOC_000211	0	0	0	0	0.21347	0.236435	14.3696	0.15767	8.1028	11.9138	132.431	4.34279	7.30261	7.78512	28.3969
XLOC_000212	38.8834	51.6715	63.2164	54.6352	45.6692	50.7009	28.2793	21.4526	8.78435	4.39879	2.98352	0.881975	1.85255	6.36816	11.4449
XLOC_000213	0	0	4.06318	8.88431	0	0	0.686123	2.14664	0.70353	0	0.902782	0	0	0	0
XLOC_000214	0	0.191376	0.436441	0.0992113	0.0942391	0	0	0.0808832	0.0802585	0	1.07561	1.33803	1.71331	0.713753	1.93859
XLOC_000215	23.9737	21.2033	5.51025	5.08882	4.58818	7.40319	4.88492	5.60079	5.22275	3.52495	2.16323	2.42848	4.44773	8.28656	11.6475
XLOC_000216	0	0.0416198	0.111974	0.115804	0	0.0928911	0.171804	0	0.0438758	0.203767	1.04261	1.57883	5.11213	1.9138	0.475048
XLOC_000217	0	0	0.0417408	0.0231793	0	0.0768107	0.532084	0.309233	1.12058	4.08232	3.29376	2.30343	2.37317	2.46122	0.150567
XLOC_000218	0.590095	0	0.391539	0.4455	0.859897	2.76024	1.90925	1.87303	1.92677	2.31803	1.01679	0.639204	1.89985	2.75355	5.27055
XLOC_000219	0	0.0336711	0.0899293	0	0	0	0.0391535	0.0815068	0.0804842	0.138008	3.81081	0.965816	9.73441	2.77166	3.97225
XLOC_000220	0	0.19719	0	0	0	0	0.217212	0	0.222923	0	1.14428	6.35473	4.87731	1.47777	0
XLOC_000221	0	0.117426	0	0	0	0	0	0	0	0.129236	0.713892	1.50015	4.81519	1.47398	0.101215
XLOC_000222	0	0	0	0	0	0	0	0.209054	0.201797	0.114299	0	2.68195	3.59096	1.40384	0.0969094
XLOC_000223	0.030783	0	0.0168831	0.0350176	0	0.0737031	1.565	1.93079	1.85177	0.143451	27.466	0.517211	0.650179	0.11986	0.124186
XLOC_000224	0	0	0	0	0.0940598	0	0.207703	0.0743328	0.364266	0.677067	4.79556	4.62045	8.54153	5.78492	2.08383
XLOC_000225	0	0	0	0	0.156543	0.0431785	0.119407	0	0.0827165	0.0950812	2.78706	3.42294	17.8938	5.88312	2.62834
XLOC_000226	0.274397	0.333198	0.169955	0.124067	0	0.148397	0.46499	0.753432	2.46007	3.5444	17.3217	4.79011	2.57689	0.895383	0.384402
XLOC_000227	0	0.0539348	0.437488	0.402521	0.0774863	0.0652283	0.71399	1.18967	1.0706	2.21382	1.76785	1.01795	6.87685	1.2591	0.804158
XLOC_000228	4.39262	7.37342	103.729	41.4765	35.115	22.715	12.9607	10.2545	6.27871	3.7096	2.61608	1.23472	1.58871	2.58182	4.3187
XLOC_000229	5.89392	6.40544	3.61207	4.77712	5.19058	5.71113	4.63599	5.60401	4.66265	4.79915	2.80076	2.73927	2.92007	2.90005	2.08444
XLOC_000230	17.1816	28.6517	41.3945	34.0069	41.8821	38.5459	28.1034	30.2119	30.2421	23.6171	30.1758	23.4864	19.802	17.8063	14.0756
XLOC_000231	28.5208	33.5073	63.2326	77.6874	20.4346	20.887	71.4341	111.08	132.942	41.5848	137.368	46.5688	210.356	57.4774	48.6747
XLOC_000232	0.382404	0	0	0	0	0	0.404609	0.41962	0	0	12.7109	0.602784	2.13853	0.947817	0
XLOC_000233	7.21824	5.81627	2.02054	1.00561	0.222266	0.25232	0.410013	0.419086	0.0590593	0	0.0779984	0	0.216039	1.801	4.58963
XLOC_000234	4.3074	6.30024	7.21703	1.74031	1.18136	1.12848	2.04914	1.71451	1.65228	1.26589	5.14405	3.42802	4.2437	3.08456	1.91954
XLOC_000235	5.46029	6.46524	4.78168	1.33286	0.9758	1.36532	0.932148	0.471208	0.707645	0.437417	0.383629	0.374074	1.11298	1.87036	3.76311
XLOC_000236	0	0	0.121854	0.0945304	0.107602	0.0915991	0.0855657	0.0146578	0.117482	0.154463	10.5272	15.0863	2.92433	3.8817	0.389563
XLOC_000237	0	0	0	0.623313	0	0.496339	0	0	0.945428	0	0	3.27604	5.47136	5.17482	0
XLOC_000238	0.0128893	0.0143216	2.29152	0.594394	0.465584	0.356806	0.225485	0.128453	0.075361	0.131056	11.2635	30.6816	25.95	27.5513	6.95665
XLOC_000239	51.2024	49.0384	6.16359	4.94785	2.60848	3.00923	2.49442	1.74003	1.65726	0.545642	0.581336	0.0300693	2.52783	23.5666	47.7191
XLOC_000240	9.47693	7.32159	5.05609	7.86646	7.4128	10.9988	6.41965	7.36094	5.95467	6.03107	2.98649	3.9783	6.70382	5.50289	6.50595
XLOC_000241	25.414	26.8922	11.9489	16.8876	20.1327	18.1155	13.595	14.5171	10.6177	9.29678	4.94521	4.86826	5.40984	11.9781	15.1273
XLOC_000242	0	0.142915	22.2954	14.0132	7.03014	1.1117	0.687707	1.01649	0.792045	0.16036	0.131762	0	0	0	0
XLOC_000243	16.9254	16.6024	10.818	11.8799	14.2666	12.0872	8.59995	7.50248	6.53141	7.02575	4.17217	3.77066	5.49076	7.8644	11.257
XLOC_000244	0	0	0	0	0.0673757	0	0	0	0.061228	0	3.72978	2.34784	0.734715	0	0.237928
XLOC_000245	0.0251391	0.160214	0.179887	0.354246	0.706825	0.383438	0.996506	0.0713497	0.682112	0.536896	31.7251	17.7931	126.388	41.3013	11.4908
XLOC_000246	0	0	0.0533938	0.0564597	0.217169	0.091508	1.27497	0.541991	1.56246	2.38584	10.6889	7.59045	77.1046	19.0147	10.266
XLOC_000247	5.21365	9.67074	49.6584	7.22695	0.597777	3.58852	13.865	13.1955	20.6649	3.3474	12.2992	0.104528	0	1.57666	2.83726
XLOC_000248	134.44	155.997	51.3614	17.7875	6.95748	13.0218	18.8707	12.546	7.85252	2.45179	2.06926	0.25108	4.2977	43.937	103.464
XLOC_000249	0	0	0	0	0	0	0	0	0.280142	0.162087	1.45832	0.204453	2.63251	0.640373	0.237943
XLOC_000250	0	0.0134549	0.240305	0.04203	0.081848	0.0353235	0.106059	0.242712	0.276591	0.161293	8.03636	6.09961	44.7815	15.1299	6.30633
XLOC_000251	0	0	0	0	0	0.132988	0.122433	0	0.376652	1.8499	5.05325	1.7631	1.60698	0.558567	0.180328
XLOC_000252	1.27788	2.31286	2.1301	0.641058	0.511503	0.38726	0.420284	0.904722	1.42745	0.780362	0.518863	1.20467	1.13435	0.368707	0.279263
XLOC_000253	0.017736	0.0415631	0.548381	0.0389813	0.170847	0.0644975	1.32067	0.117866	0.392837	1.57909	3.91362	2.09473	8.91091	3.11918	0.29571
XLOC_000254	0	0	0	0	0	0	0.317465	0.0860592	0.164157	0.0912524	1.14871	0.214225	5.31922	15.7712	26.096
XLOC_000255	0	0.105183	0.0552591	0.170725	0.0537966	0.042951	0.166268	0.188584	0.511949	0.874983	3.75216	7.50994	3.32191	2.52015	1.51744
XLOC_000256	9.80931	9.76244	6.0182	4.59483	4.16769	3.09795	1.86632	1.72691	3.60375	2.06814	0.987778	0.706131	1.54065	2.81316	2.91433
XLOC_000257	7.48927	9.07801	5.05691	5.46043	3.53894	2.49266	2.78791	1.97862	2.60708	1.86477	1.34739	0.339598	2.19868	4.45643	6.76983
XLOC_000258	1.29272	1.55597	9.68759	8.32535	4.43971	5.12128	1.7251	0.883247	0.484048	0	0.625118	0	0.444273	0.92689	1.49228
XLOC_000259	0	0	0	0	0	0	0	0.0646002	0.0648287	0	2.68173	0.681982	1.76414	0.950661	0.593608
XLOC_000260	0	0	0	0	0	0	0	0	0.183246	0.212957	6.52722	1.14926	4.3278	1.97406	3.0079
XLOC_000261	0	0	0.0470177	0	0	0	0	0	0	0.0506518	0.36313	0.0825717	2.19534	0.458422	0.24272
XLOC_000262	0	0	0	0	0	0	0.199135	0	0.2077	0.926835	2.35255	0.531081	5.23593	1.05593	0.635618
XLOC_000263	20.7657	22.3384	14.6237	11.6014	10.5303	10.0406	7.90859	7.7159	6.73462	7.64487	2.51878	4.67367	5.42046	13.2123	15.9907
XLOC_000264	0	0	0.0525614	0	0	0	4.9183	0.193332	2.33795	15.1188	65.4339	9.60724	5.1293	4.46866	3.95517
XLOC_000265	9.61804	7.47655	2.96975	1.35674	1.15469	1.10509	1.15487	0.559759	1.04004	0.487243	0.816835	0.308822	1.70555	2.9147	5.01944
XLOC_000266	4.57156	4.84954	2.82368	2.89529	3.35033	3.34829	3.22732	4.61504	4.46245	4.70157	3.37935	2.30812	1.81626	3.08909	3.52371
XLOC_000267	0	0	0.173947	0	0	0.139194	0.0637818	0.0690939	0.196506	0.0746374	4.85231	3.73491	9.38792	4.26517	1.62485
XLOC_000268	16.1111	12.2204	5.4356	5.22566	3.88478	5.58858	4.43463	3.72254	3.55975	2.492	2.01056	1.61405	2.23709	5.90397	10.6324
XLOC_000269	2.44457	3.34223	0.949234	0.591974	0.308645	0.297987	0.291369	0.116408	0.32229	0.133743	0	0.0318215	0.162214	0.140264	0.148588
XLOC_000270	0.0101105	0.0210585	1.4703	0.333026	0.233782	1.62884	9.62909	56.6966	218.605	101.082	8.24101	15.5469	3.5792	0.840955	0.0664067
XLOC_000271	0	0	0.0221041	0.0407149	0.0249567	0.0347194	0.044467	0.0529329	0.12073	0.089528	20.7036	8.46951	74.0801	18.0028	17.7797
XLOC_000272	0	0	0	0.0865443	0	0	0	0	0.134828	0.23814	7.88111	1.66658	2.16513	0.993364	0.0570445
XLOC_000273	3.3658	3.40717	1.62314	5.38295	8.70264	9.81983	7.69638	8.95977	11.4265	14.196	14.4286	21.6436	41.3878	17.8447	10.8111
XLOC_000274	0	0	0.103871	0	0.592824	0.0897834	17.3979	5.09474	85.5187	240.628	54.8997	236.689	138.556	49.9577	22.7284
XLOC_000275	0	0.0793661	0.105101	0.0925261	0.282428	0.207335	0.249228	0.143808	2.77752	4.00036	4.68558	3.81814	5.36484	1.33902	0.212536
XLOC_000276	0	0	0	0.501635	0.51019	0.337836	0.25689	0.511774	2.88236	5.09065	4.47023	4.16453	6.24943	2.06563	1.0326
XLOC_000277	0	0	0	0	0.0819049	0	0	0	0.391362	0.0753495	15.8772	32.318	36.6952	39.5465	8.29015
XLOC_000278	0	0	0.0168492	0	0.0982396	0.0367791	0.141919	0.0336291	0.249092	0.190909	18.5115	25.4693	5.2619	7.20462	2.90093
XLOC_000279	0.209711	0.104206	3.22524	3.57541	4.85971	6.37934	3.85389	4.81258	4.73489	3.24148	2.19475	2.38429	2.07654	1.36462	0.808207
XLOC_000280	0	0.0383236	0.0531618	0.197863	0.218306	0.181628	0.460454	0.363592	1.20357	2.06377	58.8263	18.6055	6.81414	4.36399	0.827001
XLOC_000281	0	0	0.151591	5.20316	2.01359	0.267977	0.303962	0.151387	0.13135	0.0191815	2.96527	0.371925	0.148915	0.176762	0.0140931
XLOC_000282	0	0	0.068902	0.0494388	0.0480568	0.148065	0.0383886	0.218611	0.0834649	0.0409864	1.63288	15.704	3.35559	2.72984	0.522043
XLOC_000283	0.0121619	0.0445999	0.0263517	0	0	0.0249093	0.205759	0.181403	0.886327	2.67281	3.89958	3.05627	4.45232	2.0603	0.773506
XLOC_000284	0	0	0.548093	0.385917	0	0.0694444	0.578626	0.374497	1.41155	1.13736	3.05574	1.41122	11.5189	1.24394	0.120984
XLOC_000285	0.511165	0.384797	0.174422	0.180564	0.0437259	0.0721279	0.0331476	0.0700476	0.0694077	1.05267	2.11849	10.2726	1.8189	1.67802	1.03069
XLOC_000286	0.00684004	0.0104285	0.155272	0.0634635	0.286945	0.302756	5.47867	6.90314	28.4111	64.3923	100.86	100.224	202.517	94.1299	28.9541
XLOC_000287	0.450449	0.414684	0.206983	0.0959498	0.0215385	0.0420852	0.0414258	0.0189128	0.0592565	0.0467244	0.0575566	0	0.0372784	0.0457388	0.179914
XLOC_000288	1.3511	1.41361	3.45918	4.01356	4.62456	5.38358	3.73169	4.85308	5.06427	4.7273	2.81321	1.96604	2.18315	1.45229	0.92679
XLOC_000289	0	0	0	0.309319	0.627152	3.2785	1.85599	0.243606	0.188581	0.315969	0.357342	0.40181	2.14958	1.15149	0.13382
XLOC_000290	3.75679	4.63262	29.3154	5.00319	2.96368	1.80775	1.775	1.53352	0.817835	0.115217	0.220131	0.0330143	0.0417218	0.0397624	0.69762
XLOC_000291	4.29758	3.86053	1.53042	0.927571	0.91293	0.366638	0.783166	0.606292	0.578441	0.394914	0.736259	0.474711	2.05818	1.53974	2.60136
XLOC_000292	8.62448	8.49502	5.24265	5.63313	8.36445	9.81785	6.70424	6.64739	7.40879	7.55943	5.12624	3.61583	4.91068	4.86574	6.88908
XLOC_000293	0.687112	2.11692	33.6199	1.91036	0.125674	0.486101	0.471123	0.853083	0.311283	0.246161	0.0766174	0.120629	0.0561619	0.154502	0.20849
XLOC_000294	0	0	2.18942	0	0	0	0.148329	0	0.44848	0	0	0	0	0	0
XLOC_000295	0.0314206	0	0.090243	0.0573754	0	0.0500524	0	0	0.0967338	0.0567403	5.11206	6.28456	194.586	39.5176	56.2988
XLOC_000296	0.0388749	0.0781302	0.205643	0.350199	0.716077	1.09417	1.8114	2.59816	3.88278	5.21411	5.46284	2.82399	13.8626	3.43132	1.07996
XLOC_000297	0	0	0.18773	0.770084	0.0695448	0.0595115	0.167284	0	0.509997	0.672089	20.6217	10.9768	44.5846	18.6744	4.36903
XLOC_000298	0	0	0.183708	0	0	0	0.253699	0.97159	1.59625	2.89466	3.02102	0.360895	0	0.496474	0
XLOC_000299	0	0.23943	0	0	0	0.117871	0.325918	0.707108	2.25149	1.79598	1.1462	0.30697	0.407663	0.285184	0.222337
XLOC_000300	0.021991	0.0449462	0.150191	0.0309882	0.0302338	0	0.253917	0.591516	1.7555	2.05418	0.996047	0.535121	0.271102	0.17979	0.113628
XLOC_000301	0	0	0	0	0	0	0	0	0	4.55515	15.0672	2.10767	2.83428	0	0
XLOC_000302	0	0	0	0	0	0	0.499174	0	0.170767	1.3622	5.2555	1.3226	1.13636	0.194736	0.473015
XLOC_000303	0	0	0	0.0645169	0	0	0.182678	0	0.576489	1.53214	4.65194	1.31279	0.98272	0.60555	0
XLOC_000304	0	0	0	0	0.383068	0	0.185692	0.0341616	0.519008	0.147755	32.8947	43.3138	22.2033	10.8745	3.20798
XLOC_000305	0	0	0	0	0	0	0	0	0	0	2.72624	0.255937	0.285663	0	0
XLOC_000306	0	0	0	0	0.0289399	0	0	0	0.0228139	0.0264798	3.79722	0.691531	0.710991	0.0821571	0.0402365
XLOC_000307	0	0	0.0484916	0.193136	0.21561	0.323447	1.0725	0.588718	2.15167	7.51336	11.1509	2.49651	6.52018	1.38144	0.409155
XLOC_000308	0	0.0152719	0	0.0336141	0.0400927	0.0529908	1.76197	0.134036	1.80886	10.6372	6.24726	1.11285	4.55714	0.902059	0.159301
XLOC_000309	0.518472	7.47901	446.536	2632.19	3213.98	2162.57	936.42	430.851	130.097	72.2473	21.6809	1.2156	1.90435	1.09785	0.16978
XLOC_000310	0	0	1.24694	21.5318	21.3376	12.9673	8.80382	2.6602	1.30324	0.435331	0.496266	0	0.52534	1.3176	0.107155
XLOC_000311	0.135107	1.22329	129.789	672.49	586.311	468.13	276.264	108.855	40.8893	24.9233	13.8332	0.503302	0.472368	0.244411	0.125003
XLOC_000312	0.181963	3.14597	183.484	2252.74	2104.8	624.709	373.044	158.625	36.9653	21.4153	14.1746	0.277928	0.263565	0.281465	0.163785
XLOC_000313	0	0	0	0	0	0.044056	0	0	0.126149	0.0499069	0	1.94159	4.19406	0	0
XLOC_000314	7.04624	7.81995	23.4502	5.48368	0.611191	1.81006	7.52938	8.02046	6.85493	2.00004	2.42685	0.112372	0	2.89476	4.9679
XLOC_000315	0	0	0	0.0779922	0.233175	0.126208	0.115914	0.305788	0.18147	0.208166	14.2353	19.7968	53.6175	23.5572	12.3495
XLOC_000316	0	0	0	0.361029	0.172873	1.58101	1.61883	1.57066	0.566197	0.409115	0.753864	0.217865	0	0	0.0606173
XLOC_000317	0	0	0.558421	1.37671	0.116351	0	3.84851	0.186544	2.58082	22.9735	41.4021	8.02492	3.68682	1.48189	0.122603
XLOC_000318	0.0254906	0.131775	50.2531	116.721	2.95576	0.435259	0.502565	4.4461	1.10391	0.533476	0.262563	0	0	0	0.026349
XLOC_000319	0	0.290231	0.358445	0	0	0	0.281889	0.908724	1.16151	1.33664	5.4029	0	0.957743	0	0
XLOC_000320	0.114302	0	0.581143	0.160538	0.386232	0.252187	0.182812	0.193409	0.298544	0.222171	3.88694	16.4067	25.6725	15.3574	1.70827
XLOC_000321	79.2676	91.4999	15.9815	7.24146	5.59096	6.591	5.68348	3.31618	2.28154	0.792221	0.584455	0.175933	2.0487	17.711	34.5956
XLOC_000322	18.1538	16.5332	9.06118	8.81909	11.5048	12.4514	10.4318	11.3566	11.3335	10.51	5.16402	4.12996	10.2071	12.085	14.4597
XLOC_000323	16.0062	14.7798	2.82719	2.58446	1.03725	1.66688	1.39519	0.960481	0.275576	0.251029	0.0717252	0	0.197839	2.95421	10.8732
XLOC_000324	0	0.236285	0	0	0.502103	0	0.13159	0.279763	0.273435	0	0.697213	89.0298	0.681283	0.147141	0.112588
XLOC_000325	0	0	0	0.127539	0.125385	0	0.587964	0	0.204876	0	8.02749	0	0	0.118187	0
XLOC_000326	9.58799	9.81728	9.91228	6.3344	2.68404	2.27764	3.25507	4.79109	3.15182	0.969922	1.54091	1.08898	1.08524	3.43992	6.77766
XLOC_000327	32.6351	37.6308	167.901	96.2599	78.9395	39.3565	60.0818	25.5617	45.1696	44.1684	297.61	239.629	176.198	99.5537	57.0421
XLOC_000328	14.5476	12.5247	8.05224	6.90407	6.69991	7.46848	4.1285	4.82221	3.87676	3.71175	2.40928	3.61629	5.74848	10.1818	18.3303
XLOC_000329	0	0.0196676	0	0	0	0	0	0.0264526	0.0270461	0	0.037484	0.186386	13.7787	2.92925	0.113362
XLOC_000330	0	0.122655	0	0	0	0	0.085798	0	0.115425	0	1.22645	4.17616	4.44767	3.15503	2.34277
XLOC_000331	0	0.289425	0	0	0	0	0.49605	0	1.30849	0.878841	6.2924	2.65861	3.70048	4.81043	0.740689
XLOC_000332	4.9461	3.07413	4.73858	4.62762	4.57391	5.11493	3.28299	4.39345	3.63124	2.89563	1.95438	2.03485	2.39458	3.02945	3.16237
XLOC_000333	0	0	0	0.13254	0.0632457	0	0.465811	0	0.266848	2.70135	4.79408	7.90791	5.44891	5.07135	0.909587
XLOC_000334	0	0	0.0307012	0.0395691	0	0	0.0336269	0	0.0341084	0	2.56706	0.0595908	0	0	0
XLOC_000335	0	0	0	0.0332825	0.0456707	0.0147902	0	0.0396379	0.593438	0.133526	47.8013	2.47642	80.1798	6.38257	5.39006
XLOC_000336	0.0227566	0	0	0	0.0324685	0	0.0744736	0.129771	0.359293	0.751668	2.48432	5.28959	5.19992	6.12938	2.88386
XLOC_000337	0.429357	0.533025	0.626531	1.15709	0.932635	1.09737	0.488341	0.367307	0.297839	0.217635	2.99355	3.09393	10.3199	5.0485	3.47188
XLOC_000338	1.66337	1.98161	1.35991	2.05312	1.72344	4.14404	3.57092	2.4829	2.53456	2.10514	4.62083	4.40537	29.8926	9.0568	7.09875
XLOC_000339	0	0	0	0.0562792	0	0.0482791	0	0	0.185476	0.217698	29.8761	1.05752	0.668606	0.0523715	0.0735083
XLOC_000340	0	0.0283678	0.0382038	0	0	0	0.0306357	0	0	0.0373429	4.34294	0.316396	1.09179	0.675377	0.107617
XLOC_000341	0.099441	0.0989578	0.175884	0.0458509	0.0907785	0	0.205268	0	0.107657	0.456757	2.13061	2.6163	5.49529	4.05174	0.530867
XLOC_000342	6.67871	7.11654	3.18674	2.99141	1.63148	2.30105	1.17383	1.07282	1.03686	1.10389	0.498615	0.751267	1.14948	4.28462	7.75984
XLOC_000343	0.419545	0.128128	1.89019	2.54884	2.15014	2.78191	1.82496	2.02951	1.78285	1.63371	1.7639	1.76923	1.94418	1.75394	2.99766
XLOC_000344	23.4157	18.6318	8.15798	6.64934	7.35024	8.3794	5.40792	5.14639	5.1625	4.27135	2.93533	2.85967	4.15058	6.82946	10.3948
XLOC_000345	10.0187	5.96467	5.63204	5.78446	8.73244	6.33641	5.27435	4.76512	3.89435	4.19523	2.51545	2.63611	3.79256	6.5661	8.17167
XLOC_000346	0.026942	0.0264171	3.6804	3.96246	6.77794	13.3797	9.04117	6.91949	2.29451	1.80899	2.1833	19.565	12.0666	17.8675	2.757
XLOC_000347	0	0.0243199	3.52907	6.99805	9.7362	30.4227	18.6369	11.8688	7.09311	6.65562	3.34061	28.0503	27.5826	27.3245	6.922
XLOC_000348	0	0.234062	0.30073	0.231175	2.6622	0.465709	0.275337	0.0937126	1.81708	1.48788	297.927	750.435	273.434	434.155	144.001
XLOC_000349	0	0	0	0	0	0.0325922	0.0645448	0	0.0671283	0.0414417	1.05977	3.22336	23.012	11.0016	3.2322
XLOC_000350	0	0	0	0	0.0258904	0.0218496	0.122209	0	0.0424351	0.122866	3.69169	0.215386	0.195545	0	0
XLOC_000351	0.112713	0.0456712	5.81855	8.92174	17.3904	5.41334	5.90844	1.77912	1.14591	2.05937	4.15219	1.13854	2.87768	0.632107	0.25411
XLOC_000352	0	0	0	0	0.0460633	0.0391128	0	0	0	0.042276	0.0984415	3.81715	2.65948	2.51351	0.913042
XLOC_000353	0	0	0	0.102867	0.0599378	0.157158	0.0999772	0.0259557	0.048941	0.0300708	4.50695	41.3899	11.5082	27.9239	15.691
XLOC_000354	0	0	0	0.0243806	0.233131	0.0581418	1.66071	0.0386393	1.92199	1.84316	111.883	78.3655	33.6385	24.6832	7.28198
XLOC_000355	0.172434	0.231739	0.079408	0.497887	0.238329	0.0986503	0.274132	0.197008	0.221448	0.108858	3.13374	1.46228	4.26026	1.26511	0.840616
XLOC_000356	0	0	0	0	0	0.0253566	0	0	0.0675573	0.0281767	2.59043	0.647353	6.05056	0.953616	0.497037
XLOC_000357	0	0	0	0	0	0	0.0355019	0.0363792	0.0729484	0	4.23909	0.328065	10.1219	1.23904	1.57296
XLOC_000358	0	0.031293	0.0839222	0.0689365	0.0703221	0	0.113068	0.0527447	0.146212	0.630004	2.30075	11.4609	7.01643	13.1181	1.85938
XLOC_000359	0	0.0118265	2.57727	4.4659	5.05471	5.05554	3.99258	1.33856	1.83451	3.44574	4.44955	7.01183	4.45392	7.19988	1.29184
XLOC_000360	0.192312	0.195171	0	0	0	0	0	1.16831	2.53468	1.08566	0.289909	2.84031	1.81569	0.480384	0.721112
XLOC_000361	0.0974121	0.0973346	0.124059	0.280925	0.13666	0	0.548742	0.900244	2.1147	1.93408	0.708926	1.56396	0.371254	0.373011	0.28084
XLOC_000362	0.0942543	0.0943639	0.12585	0.476108	0.824343	1.0261	1.97886	1.83216	4.49042	4.75419	15.3147	13.1198	18.2769	7.06568	3.08592
XLOC_000363	0	0	0	0	0.533777	0	1.14575	0.104655	0.101672	0.445026	20.1528	5.8968	2.58024	1.12052	0.539873
XLOC_000364	0	0.038282	0	0	0	0	0.31481	0.967241	1.37308	2.50044	1.61719	0.540337	0.581341	0.120778	0.123794
XLOC_000365	0	0.0260517	0.0361732	0.0852933	0.160632	0	0.643633	1.50834	2.58884	3.10229	2.73816	0.68665	1.04418	0.416918	0.0533823
XLOC_000366	6.97024	7.72755	2.19603	0.959895	0.657758	0.635896	1.10582	0.632931	0.636423	0.437543	0.576352	0.486189	1.41611	2.70034	4.66489
XLOC_000367	0.457185	0.440514	0.655451	0.506523	0.213923	0.41182	2.08259	0.997711	0.728492	0.693818	6.06934	19.1697	16.3352	13.0739	7.51762
XLOC_000368	0	0.0270663	0.150618	0.0771039	0.0451072	0.108437	1.78247	2.82718	12.0946	17.0562	13.5445	5.56004	5.8296	3.05397	0.91594
XLOC_000369	0.50023	1.00568	4.79816	0.121455	0.120026	0.0488982	0.0904475	0	0	0.103734	0	0	0.0846335	0.231837	0.630653
XLOC_000370	0	0	0	0	0	0.209088	0.596364	0	0	0.453341	2.61446	0.896965	0	0	0
XLOC_000371	0	0	1.94702	2.00681	0.122232	0	0.0908406	0	0	0.229285	2.39362	4.35948	36.084	8.54237	4.98241
XLOC_000372	0	0	0	0	0.394116	0	0	0	0	0	2.49992	36.3118	45.3098	55.2174	13.0146
XLOC_000373	0	0	0.0337903	0	0	0	0.026031	0.0272062	0.0263812	0.0605097	0.971727	0.831645	3.71243	1.79853	0.687908
XLOC_000374	0	0	0.0194024	0.292578	0	0	0.108069	0.0178183	0.3393	0.081306	14.0271	3.87425	16.797	7.11552	6.82177
XLOC_000375	0.4623	0.0636604	116.247	1.66212	0.0451635	0.0978727	0.110557	0.209907	0	0	0	0	0	0.0226432	0
XLOC_000376	0	0.02797	0.0373651	0	0.0662802	0	0.0262062	0.0792461	0.164385	0.156686	0.524034	1.8819	4.9121	15.7497	0.894053
XLOC_000377	0	0	0	0	0	0	0	1.03478	5.22234	9.789	3.45417	1.64733	0.869169	0	0
XLOC_000378	0.141463	0.0718692	0	0	0	0	0.0653771	0	0.0692258	0	3.93858	1.03705	2.90689	2.31812	0.81599
XLOC_000379	3.16791	0.226887	0.568345	0.318838	0	0	0.775308	0	0.260706	0.299322	0	0	0.444581	0.875859	1.83
XLOC_000380	0	0	3.06157	3.41939	4.8805	4.10178	2.43524	2.64512	1.43983	1.5171	1.20415	0.71616	1.82312	1.3279	0.235067
XLOC_000381	0	0	0	0	0	0.197334	0	0	0	0.38499	3.57602	0.251024	9.63231	1.49886	1.04497
XLOC_000382	0	0.0669355	0	0.0642564	0.157622	0.105055	2.56675	1.41963	9.6337	19.8486	44.2359	30.0596	50.2234	30.4851	8.02427
XLOC_000383	0	0.419338	13.7704	4.02165	1.89161	0.870801	1.59026	1.8168	0.897506	4.38522e-05	0.491452	0.14903	0.0675952	9.80681e-06	0.0328845
XLOC_000384	0.0141102	0	0.0397953	0	0.0207874	0	0.101949	0.0173956	0.211216	0.0619159	11.8478	4.01208	44.3861	8.58263	9.4665
XLOC_000385	0	0	0	0	0.19012	0	0	0.302515	0.145076	1.65966	0.922546	1.57816	9.27112	2.1184	3.57551
XLOC_000386	0	0	0	0.024058	0	0	0.0723403	0.019575	0.247165	0.697976	0.531217	0.410177	4.19606	0.74189	0.888866
XLOC_000387	0.0209323	0	0	0.0301692	0.058217	0.049025	0.204837	0	0.684473	1.30939	11.0409	6.90814	32.8151	12.0878	6.49213
XLOC_000388	0.0183322	0.299822	9.17919	0.384823	0.0265671	0.179339	0.125352	0.25702	0.128157	0	0.0573276	0	0	0	0
XLOC_000389	0.294854	4.1005	424.986	3.61657	0	0.392993	0.241052	0.257108	0.309803	0	0	0.0887324	0	0.153677	0
XLOC_000390	0	0.0186009	0	0	0.026592	0	0.168409	0	0.110746	0.208071	9.63498	4.27459	8.46585	2.75227	1.03992
XLOC_000391	0	0	0	0	0	0	0.833221	0	0.846233	0.94993	3.24478	4.1315	13.4058	5.54808	0.780941
XLOC_000392	0	0	0	0	0	0.177798	0	0.17618	0	0	2.18448	0.948136	8.85325	3.74005	1.05805
XLOC_000393	0	0.0485761	0.25628	0.0698105	0.548792	0.350683	0.217489	0.112512	0.44474	0.256535	29.7256	204.81	333.426	179.158	82.2944
XLOC_000394	0.121667	0.252557	4.12331	0.203341	0.178709	0.125833	0.5033	0.244325	0.372922	0.0305166	0.35933	0	0	0.0491986	0.0613033
XLOC_000395	0.895654	1.20995	14.634	0.0559867	0.0271035	0.114728	0.192215	0.112021	0.0220092	0.02533	0	0	0.04123	0.448938	0.975105
XLOC_000396	0	0	0	0	0.114362	0	0.182811	0	0.0942464	0.655088	2.08787	9.7411	9.87061	7.70982	0.461068
XLOC_000397	0	0	0	0	0	0.128043	0	0	0	0.140214	0.768892	9.55023	6.15269	4.96194	0.232305
XLOC_000398	0.137258	0	0	0	0	0.0447914	0.245274	0.0571653	0.33966	0.651499	3.43418	1.16656	6.90185	1.73642	0.169374
XLOC_000399	0	0	0	0	0.953825	0	0.667154	0.750319	0.687921	2.25188	14.7594	3.47643	24.9754	8.79674	1.40984
XLOC_000400	0	0	0.0432076	0.0454547	0	0.0367188	0.0337282	0	0.0715994	0.0828691	1.01597	5.81364	13.8531	8.64598	1.89746
XLOC_000401	0	0	0.0578379	0.0621369	0.249249	0	1.87065	0	0.15427	0.044461	13.2631	15.0236	17.143	11.507	6.52293
XLOC_000402	0	0	0	0	0	0	0	0	0.705941	1.21005	2.67985	1.48883	9.94943	2.67039	1.14179
XLOC_000403	0.617317	1.14941	2.07069	0.739175	0.29531	0.571587	0.778826	1.66499	3.9986	2.28622	0.731861	1.0262	0.767752	0.819866	0.442852
XLOC_000404	4.2547	4.61468	3.18341	3.4832	3.82923	3.22502	2.32206	2.00358	1.67954	1.19659	0.681126	0.799986	1.21827	2.29162	3.30545
XLOC_000405	0.0161652	0.0335335	0.0464144	0.0747857	0	0	0.0576388	0	0.119181	0.059608	0.333877	0.00178339	18.8899	4.82806	0.343147
XLOC_000406	3.23746	2.87139	0.718701	0.790872	0.314196	0.314032	0.147595	0.565538	0.794687	0.74088	0.670085	1.29378	3.21195	4.25422	5.8763
XLOC_000407	8.80497	7.45961	3.6594	3.81712	4.40867	4.0748	3.43229	4.21328	3.28016	4.12952	1.65061	2.52854	1.79977	3.48254	4.16943
XLOC_000408	33.346	28.5297	9.93632	6.08608	4.33648	6.41837	3.68281	3.0647	2.60535	1.67275	0.785553	2.02849	2.7712	10.4465	21.9258
XLOC_000409	0	0	6.44844	1.07018	1.41162	3.94153	1.64229	3.70468	2.0613	0.802609	1.15807	1.0168	0.320953	0.277161	0.0575681
XLOC_000410	1.35472	1.15521	12.5643	2.6139	0.366147	0.505384	0.198588	1.20438	1.91557	1.35759	0.351405	1.01907	1.25133	0.507961	0.583821
XLOC_000411	20.855	19.3149	19.3931	30.3102	9.18275	12.1854	10.83	5.0011	11.7762	16.6411	78.9516	118.861	140.48	97.9507	65.2984
XLOC_000412	18.5345	13.9858	10.782	11.4645	10.5102	12.1843	7.88149	8.77076	6.83276	5.59286	4.24724	3.41241	4.93218	12.5381	18.5245
XLOC_000413	0	0	0.00942404	0.0264577	0.0364429	0.0247057	0.110663	0.0877812	0.657666	0.193017	35.3087	7.78653	26.2701	5.29356	2.82742
XLOC_000414	0	0	0.0433917	0	0.0440313	0.323592	0.662471	0.502927	2.26754	8.96892	8.25728	7.11127	9.78667	4.07927	0.958134
XLOC_000415	0	0	1.50183	1.3072	0.683889	0.364881	0.8135	1.04433	3.0866	1.93553	2.88093	1.58295	2.16156	0.990171	0.0554397
XLOC_000416	0.0663618	0	0.272754	0	0	0	1.54169	0	1.26357	2.38754	8.63072	10.2388	63.4774	25.0513	4.86286
XLOC_000417	3.56798	2.6751	7.20286	4.18419	11.3816	6.08733	3.24064	2.46219	2.71704	1.18386	2.06222	2.1649	3.48125	6.68503	5.66921
XLOC_000418	1.79393	1.86779	4.16759	1.98814	4.65344	2.08143	1.17843	1.26261	1.31653	0.855961	1.10196	1.57557	1.44176	2.2004	1.71936
XLOC_000419	0	0.0515874	0.0705519	0.0383464	0.0734567	0.0624733	0.231107	0.548932	4.11175	11.3169	1.57928	19.8027	1.93124	4.23207	0.757331
XLOC_000420	0	0	0	0.270565	0.080651	0	1.12224	0.405772	0.140103	0.248094	10.4674	0	0.514203	0	0
XLOC_000421	0	0	0	0	0	0	0.239723	0	0.125717	0.144826	6.80408	0	0	0	0
XLOC_000422	0	0	0	0	0.0411822	0	0.0658596	0.0332553	0.238937	0.0802809	25.6461	1.79458	2.48894	3.55803	0.686234
XLOC_000423	0	0	0	0	0	0	0.196734	0.0448421	4.35354e-06	3.6947e-06	4.6893	1.15429	6.42164	1.87763	1.184
XLOC_000424	0	0	0	0	0	0.0683783	0.762082	1.28223	1.0519	1.43451	0.172176	0.370921	0.356662	0	0
XLOC_000425	0	0.0713145	1.13415	0.126408	0	0.0360143	0.0347089	0.0675135	0	0	0.0480087	0.0574834	0	0	0
XLOC_000426	35.4161	36.6764	34.8605	7.52833	2.25072	2.97375	3.78999	4.25157	3.40449	0.711264	1.45248	0.12186	0.795795	11.1311	19.2779
XLOC_000427	0	0	0.0568115	0	0	0	0.0505435	0.0518282	0.105406	0	6.15336	1.24634	0.910672	1.29872	0.325441
XLOC_000428	0	0	0	0	0.0591934	0	0.18718	0	0.197304	0.0575452	5.3163	2.2589	1.80318	1.44182	0.394657
XLOC_000429	0.0241301	0	22.0667	60.7634	0.359969	0.171074	0.0868637	0.0435216	0.0550069	0.051388	0	0.0180906	0.0210551	0.0131608	0
XLOC_000430	12.5123	10.3763	18.4698	24.3862	44.6424	42.7864	36.7101	43.5666	57.4692	70.7236	92.8498	108.88	94.7373	55.1533	28.0179
XLOC_000431	0	0	0	0	0	0.0562794	0	0.109156	0.162432	0	0.29012	0.312152	3.78129	4.49896	0.920816
XLOC_000432	8.97174	9.71609	23.1004	17.0916	14.4416	8.18277	6.15473	4.58494	3.40509	2.54164	2.46613	1.71147	3.79042	5.09515	4.51534
XLOC_000433	0	0	0.0607072	0	0	0	0.0468734	0	0.195373	0	15.6234	2.17366	25.1614	6.57459	7.46853
XLOC_000434	0	0	0	0.538276	0	0.345041	0.317002	0	0.496188	0.479554	3.65482	5.30518	5.74067	6.53659	2.7542
XLOC_000435	0.109683	0.165347	0.698386	0.425109	0.34005	0.0945503	0.145694	0.339823	0.150283	0.0695314	0.908296	0.866653	11.6877	3.73719	1.73526
XLOC_000436	39.5738	42.8393	23.8951	5.80188	2.41872	3.71089	4.45179	2.70149	1.42101	0.666706	0.552412	0.307135	1.882	10.4845	27.4911
XLOC_000437	5.39249	6.00284	1.81053	1.25346	0.56211	0.741594	0.513063	0.780183	1.21034	0.91595	0.370441	0.62219	1.42328	2.22402	2.80492
XLOC_000438	4.68247	3.99457	1.52163	2.30056	1.14473	2.15931	1.81524	2.62009	7.76483	6.97336	2.54305	7.75162	4.87113	6.86228	4.34475
XLOC_000439	0.386523	0.811904	14.6454	0.844917	0.310097	0.442245	0.743154	1.64368	1.06477	0.56764	0.565399	1.12739	2.28732	1.78241	0.462708
XLOC_000440	14.1977	16.0331	25.9309	23.3258	25.0503	26.397	21.8881	22.1836	14.5042	11.2059	9.25078	10.8484	14.2012	9.53867	9.25516
XLOC_000441	0	0	0	0	0	0	0.243088	0	0.145138	0.158967	1.38033	0.462091	7.76715	0.733419	0.161081
XLOC_000442	0.0117749	2.2134	8.86672	0.125421	0.041726	0.0608461	3.00027	0.590096	0.789105	0.248632	0.428197	0.0173682	0.0180477	0	0
XLOC_000443	7.29693	10.4901	50.2606	8.47229	1.34472	1.16086	4.84423	4.95861	3.38124	0.685227	1.56012	0	0.435811	3.89945	5.97599
XLOC_000444	9.05704	9.19019	4.04201	3.67143	6.8078	6.34131	5.57139	6.21185	5.01291	4.18837	4.64349	3.75722	15.545	8.57879	6.26722
XLOC_000445	7.15085	6.85106	8.35099	8.8712	9.33834	9.91523	7.74358	9.06733	7.81279	6.81347	3.23056	3.28324	4.58215	3.90681	5.17375
XLOC_000446	0	0	0	0.0853809	0.0829456	0	0	0.136022	0	0.468099	3.84242	8.09797	10.7866	6.68018	1.72283
XLOC_000447	0.306822	0.527018	0.258072	0.974036	0.691449	0.736659	0.547103	0.486364	0.204948	0.194618	1.79249	3.68834	2.42391	1.14454	0.400254
XLOC_000448	0	0	0.54128	0	0	0	1.54784	0	0.694534	2.43781	2.93083	4.0779	2.20763	3.56532	1.96163
XLOC_000449	1.18523	0.789211	6.69019	3.75745	4.10896	3.9186	3.45095	4.15554	4.77696	5.09802	3.33135	3.81443	2.18415	1.78372	1.50973
XLOC_000450	0.168785	0.455664	64.9158	25.6613	2.98333	7.58075	8.88377	11.2276	5.32336	1.7405	2.79013	0.130137	0.521958	0.113896	0.10843
XLOC_000451	34.7252	31.998	7.32852	6.816	3.54829	3.58903	2.71162	1.52213	0.716415	0.41109	0.0737892	0.138856	2.14219	10.9257	10.5988
XLOC_000452	0	0	0.340665	0.200561	0.0503025	0.566152	2.55492	6.23703	8.0792	8.07561	6.65143	8.61236	5.24038	2.37524	0.789087
XLOC_000453	0	0	0	0	0	0	0	0.0619183	0	0.132696	2.66901	0	0	0	0
XLOC_000454	0	0	0	0	0	0.137502	0	0	0	0.15068	2.37606	1.54806	5.00117	0.148783	0.112736
XLOC_000455	0	0	0	0	0	0	0.0510014	0.135427	0.106872	1.52029	1.75544	3.32383	6.62892	3.88839	1.05961
XLOC_000456	7.59286	8.38675	4.26114	4.73007	3.40293	6.22989	4.57747	6.14737	5.05901	4.79146	2.89583	1.88086	5.19565	6.06066	8.33034
XLOC_000457	0	0	0	0	0	0	0.0521959	0	0	0	0.355428	0.357772	18.9934	18.5154	8.36233
XLOC_000458	0.133365	0.271614	1.83784	3.48804	2.07455	0.787444	0.868943	1.39627	1.06549	0.175093	0.5922	2.10823	0.783717	1.51357	0.362381
XLOC_000459	0.796419	0.591523	0.220023	0.0736957	0.0240713	0.0581175	0.284022	0.057918	0.339845	0.875451	2.78293	1.25158	13.2251	2.0568	0.859734
XLOC_000460	0	0	0.030799	0	0	0.0622923	0.0298592	0.473375	1.27019	0.250889	1.96037	1.10952	5.89704	1.63163	1.00193
XLOC_000461	0.0263065	0.0400668	0.826697	0.995416	0.791857	0.37076	0.203148	0.207785	0.330291	0.345265	4.48823	3.01793	1.9568	1.35172	0.504734
XLOC_000462	0.126593	0.175978	0.0590159	0.0711104	0.0663659	0.118089	0.111359	0.0549862	0	0.0660579	0.462968	0.891801	6.54233	3.2354	1.85488
XLOC_000463	22.5157	25.4362	12.6712	10.5432	13.7452	15.5807	11.0425	10.8622	7.88394	7.44344	5.21505	5.10463	6.26878	10.4668	12.772
XLOC_000464	0.294922	0.219995	3.79075	2.81862	1.37185	3.03681	2.90897	3.35169	2.0129	1.79627	1.51471	1.41365	2.96135	1.91282	1.13343
XLOC_000465	20.4458	18.989	30.1617	8.30287	7.2873	7.52162	5.1558	5.92083	5.58817	5.51653	2.56682	2.50424	4.61667	7.97255	12.4139
XLOC_000466	0	0	0	0	0	0	0.646857	0	0.839453	6.4884	5.23146	3.71919	4.03098	4.38784	0.314899
XLOC_000467	0	0	0	0.10425	0.0498395	0.168206	0.664942	1.4683	2.43613	3.03443	2.06542	0.388803	0.65741	0.278951	0
XLOC_000468	0	0.0204304	0.0143948	0.0336626	0.0156278	0	0.0136467	0.013369	0.150056	0.0638007	0.520157	2.40294	1.23883	0.673291	0.547946
XLOC_000469	0	0	0.0274461	0.0301838	0.0560172	0.0488781	0.0229777	0.0469442	0.139791	0.215036	1.99932	4.19968	2.65786	2.31999	1.08328
XLOC_000470	32.7035	36.4082	93.7902	12.9876	3.3031	4.50971	6.97209	4.392	2.66002	1.13414	1.42854	0	0.50004	7.26182	18.9452
XLOC_000471	0	0	0.0670935	0.0766498	0.0742575	0	0.178495	0.12321	0.30904	0.910764	2.79708	2.81483	1.77667	0.871462	0.453952
XLOC_000472	4.40681	3.2697	3.59637	4.27958	3.72961	8.99082	4.99824	8.49122	10.2616	9.98358	5.44546	4.3778	3.80046	2.47098	4.01771
XLOC_000473	73.1441	79.3022	16.4113	6.58457	3.93235	4.43444	5.62632	2.41641	2.03458	0.720017	1.01688	0.156445	3.6142	25.5801	34.4371
XLOC_000474	0.453249	0.982022	1.07921	0.276048	0.354361	0.0871827	0.0825998	0.246354	0.934138	0.482277	0.407822	0.384493	0.342659	0.156404	0.110258
XLOC_000475	3.42249	4.09447	1.16007	1.70626	0.733592	0.741787	0.823825	0.6111	1.3878	0.963122	0.477492	0.95845	0.933674	0.802131	1.33876
XLOC_000476	0	0.00372231	0.0502694	0	0	0.0117651	0.329804	0.214657	0.933156	2.55223	8.76023	3.30995	3.28458	0.995627	0.169651
XLOC_000477	21.9406	24.2941	4.88674	3.3434	2.13887	3.13553	2.8491	3.03227	3.44116	4.03459	1.70051	2.79399	3.07318	8.3654	9.87447
XLOC_000478	0	0	0.0476307	0	0.153209	0.0911137	0.042823	0.0878089	0.0902324	0.268681	30.1295	70.2005	53.726	46.4525	23.6336
XLOC_000479	0	0	0	0	0	0	0.165745	0.0928976	0.177672	0.204047	0.326222	1.57982	1.23472	0.740159	0.0781709
XLOC_000480	0	0.107467	0.143399	0	0.132748	0.598134	1.42757	3.97988	14.388	14.4304	57.7379	10.5828	10.6511	8.62537	2.53819
XLOC_000481	3.4279	4.14348	1.88286	1.85677	3.30198	3.20059	1.68247	2.05	1.67938	1.94058	1.23654	0.928113	0.777812	1.12588	1.18366
XLOC_000482	0	0	0.0121284	0.0264272	0.0128469	0	0.0403789	0	0.0316925	0.0246703	1.34609	0.738706	6.08673	0.778924	0.272755
XLOC_000483	0	0	0	0	0	0	0	0	0.0960735	0	0.491917	0.654385	3.00231	0.441688	0
XLOC_000484	6.53175	7.73488	45.9963	1.71956	0.253611	0.565124	1.96103	2.44104	1.02595	0.660436	0.30919	0.0572114	0	1.84253	6.29216
XLOC_000485	0.851668	1.46985	35.4399	1.2592	0.119778	0.211039	1.11848	1.26476	0.790152	0.326867	0.3335	0.039858	0.0459002	0.0287818	0.232593
XLOC_000486	0	0	0.236492	0	0.12167	0	0.0909582	0	0.375547	0.106929	2.3287	1.57737	1.20906	1.37422	0.262811
XLOC_000487	0	0	0	0.0588535	0.116182	0	0.213412	0.0463261	0.454208	2.04235	38.2577	19.1323	13.8325	11.9364	2.22411
XLOC_000488	5.59468	4.64173	1.10932	1.23028	0.623029	0.534035	0.369698	0.381381	0.237286	0.0925458	0.245405	0.754657	1.86661	5.07971	6.49699
XLOC_000489	0	0	0.124888	0.112853	0	0	0.0263257	0.117447	0.176192	0.386864	1.89277	3.19447	17.2105	5.29845	2.4502
XLOC_000490	0	0	0.0990826	0	0	0	0	0	0	0	0.630255	1.09209	6.32789	2.64276	1.20763
XLOC_000491	0	0.112101	4.73358	3.97167	0.714	1.75248	3.33003	3.9957	2.5745	0.885013	1.88127	0.972547	1.94353	1.73216	0.45356
XLOC_000492	0	0	0.258724	0.0920117	0.0909322	0.222995	1.79118	0.14738	2.51433	6.21147	57.7767	20.9412	16.2917	6.13753	2.26353
XLOC_000493	0	0	0.19808	0	0	0.172053	0.0799332	0.16871	0.16462	2.62345	0.107433	1.5677	0.14922	0.291519	0.147769
XLOC_000494	1.40472	0.889457	5.58155	1.3727	0.544436	1.0588	0.339939	0.36614	0.184305	0.133	0.0615329	0	0	0.57555	0.886699
XLOC_000495	12.0844	13.8154	15.8756	7.17852	7.39901	7.47247	5.56201	6.72757	5.43679	4.71126	4.3744	3.2326	3.00578	5.67371	7.24066
XLOC_000496	18.9473	14.3587	9.23127	12.7569	17.4256	21.1157	21.254	22.4919	12.1642	9.08385	7.06392	4.83874	5.55421	14.5022	18.0135
XLOC_000497	2.57866	2.65674	0.775207	0.598377	0.230366	0.204107	0.239658	0.436291	0.651349	0.179773	14.2285	5.95962	2.55318	1.51741	1.60077
XLOC_000498	0	0	0.279906	0	0	0	0	0	0.334456	0.260957	4.05981	0.904606	0.388549	0	0.0887876
XLOC_000499	0.030221	0.120844	0.28951	0	0	0.0347616	0	0.180549	0.234958	0.240478	13.9278	4.40009	0.721433	0.43195	0
XLOC_000500	0	0	0	0	0.110574	0	0	0	0.0899024	0	6.61677	2.46557	1.11042	0	0
XLOC_000501	12.2127	9.19319	4.82374	41.2202	9.38678	4.8312	4.03625	2.76632	2.67077	1.46166	0.658782	0.034372	0.366478	4.21526	5.78211
XLOC_000502	7.21438	7.22156	5.96259	7.55769	11.1748	10.3181	8.86746	8.91621	6.88417	6.76411	5.30529	5.6026	11.2777	7.36158	6.26706
XLOC_000503	0	0.0178057	1.43159	1.40024	3.07454	2.2879	2.41102	3.2423	4.19927	3.34322	2.37658	1.56011	2.9496	1.34087	1.39012
XLOC_000504	0	0.155166	0.197435	3.66011	2.29898	3.29589	15.6251	4.14832	2.66924	13.4378	12.5331	78.2343	67.9493	21.3641	27.5982
XLOC_000505	13.0269	14.3423	5.76764	5.38936	4.51501	5.69626	4.76947	4.76481	4.60945	4.50006	3.63988	5.27508	7.23613	3.81615	2.92486
XLOC_000506	0	0	0	0.167951	0	0.0465109	0	0	0.0904656	0	1.78911	5.07622	3.43753	1.3723	0.368269
XLOC_000507	0	0	0	0	0.276497	0.480781	1.06284	1.26166	1.39413	1.52738	55.0117	10.1147	5.48417	4.68358	1.95658
XLOC_000508	0.131645	0.22169	5.01766	10.9222	13.7804	13.3726	14.7881	20.1597	14.604	9.23769	3.50855	10.9002	16.6297	7.41708	2.54396
XLOC_000509	9.25605	5.19988	11.5662	10.6629	24.8445	19.9265	13.4391	9.81818	3.97827	2.60084	4.14984	1.73345	1.45536	1.76399	3.72132
XLOC_000510	0	0	0	0	0	0	0.528992	0.0624616	0.317826	0.230228	6.63354	5.73603	38.5249	11.3359	3.32133
XLOC_000511	0	0	0	0	0.1377	0	0.222998	0	0.190729	0.175264	14.5822	7.1077	69.063	12.5938	3.48484
XLOC_000512	0	0	0	0	0	0	0	0.165274	0	0.361923	2.40677	0.64314	14.1913	2.67814	1.31869
XLOC_000513	8.00474	10.3319	6.39378	4.284	2.45667	1.77951	1.76992	1.42521	1.56645	1.01473	0.614561	0.404218	1.41165	5.5681	8.68611
XLOC_000514	0.326824	0.708779	4.07089	0.274382	0.131666	0.225044	0.717382	1.16714	2.10492	1.99706	1.29519	1.07845	1.34853	0.459626	0.118937
XLOC_000515	0.927214	1.42982	3.48043	0.141428	0.139991	0.116214	0.538525	1.50048	1.80826	1.17932	1.57322	1.09812	0.761893	0.88642	0.284027
XLOC_000516	3.06114	3.14264	0.864134	0.490932	0.128496	0.261658	0.471616	0.955364	2.02568	1.44018	0.995721	1.75021	2.2393	0.886065	0.91301
XLOC_000517	2.39733	4.71079	0.852394	0.337112	0	0.182158	0.667377	0.455594	1.0632	1.03111	0.562612	1.0621	1.20212	0.904361	0.433803
XLOC_000518	0	0	0.0277339	0.030439	0.0567708	0	0.0467596	0.0486578	0.147391	0.0872954	2.58742	0.926464	10.132	2.9864	0.837761
XLOC_000519	10.4707	12.7678	54.0106	129.81	128.891	92.5493	62.263	46.9134	30.6757	19.1704	7.0101	2.13217	3.17043	3.10118	4.30015
XLOC_000520	0	0	0	0	0	0.0414761	0.421934	0	0.238431	0.186028	11.88	9.27263	90.737	26.5774	8.3974
XLOC_000521	0	0.0238006	0.164429	0.0652798	0.126676	0.102657	1.09978	0.0763132	0.846849	0.57714	11.7025	14.0528	164.161	56.22	10.1045
XLOC_000522	0	0	0.0404576	0	0	0.0727567	0.792248	0.0353409	1.05418	0.448229	29.3701	13.4168	158.801	42.991	15.7785
XLOC_000523	2.83515	2.58136	2.25753	1.10955	1.33166	1.08479	0.967004	1.01997	1.07406	0.6389	0.700267	0.2643	0.557806	1.07341	3.57925
XLOC_000524	0	0	0.334281	0	0	0	0.286178	0.583954	0	0	5.83601	1.34579	0	0	0
XLOC_000525	0	0.213643	2.70953	0.563919	0.120635	0.0500707	1.57684	0.788536	0.486775	0.396914	0.705156	0	0	0	0.0408121
XLOC_000526	16.6476	19.0457	4.59957	3.09398	1.6508	1.40817	1.80261	1.39745	1.83451	1.05867	0.464464	1.11797	2.2655	5.7675	6.7181
XLOC_000527	0.919459	1.38084	0.604208	0.845111	0.190525	0.328719	0.441336	0.11293	1.25239	1.13804	0.556909	0.552726	0.669719	0.361425	0.394829
XLOC_000528	0	0.0171135	0	0	0	0	0.108381	0.0636219	0.063982	0.0973323	4.12156	1.73616	1.32144	1.17862	0.307083
XLOC_000529	0	0	0.0135855	0.0665609	0.0322422	0.0500085	0.0887929	0.0125029	0.025763	0.100083	0.995556	1.37313	8.02912	1.99736	1.32594
XLOC_000530	5.65496	5.98122	1.45247	0.683098	0.432942	0.615105	0.393648	0.626906	0.476272	0.543828	0.153414	0.357209	1.9075	2.54614	4.13074
XLOC_000531	0.0643781	0.0556901	0.0842594	0.0480615	0.0388143	0	0	0	0	0	0.737153	1.48047	6.77938	4.62056	3.03211
XLOC_000532	5.06214	6.21409	5.9504	3.23003	1.87949	1.38656	1.12263	0.99439	0.84867	0.654011	0.415797	0.706202	0.898317	1.8357	2.95449
XLOC_000533	0	0.0167406	0.0226305	0.476299	0.420449	0.249911	0.198059	0.249008	1.64814	3.32313	2.85278	3.64369	3.97313	1.41637	0.304597
XLOC_000534	0	0	0	0	0	0.0772887	0	0.147655	0.0733876	0	0	0.553932	1.29046	3.41934	2.50873
XLOC_000535	0	0	0	0	0	0	0	0	0.144948	0	0	0.435449	0.235742	1.88433	1.36452
XLOC_000536	0	0	0.0212295	0.0136103	0.061786	0.023476	0.0568512	0.0212718	0.1683	0.11884	13.4791	22.7497	7.1781	7.94831	3.46254
XLOC_000537	0.0764153	0.417848	5.55976	1.7562	0.655081	0.741153	1.47996	1.18679	1.87741	1.54305	0.698116	2.21456	3.4748	0.74759	0.173955
XLOC_000538	4.22368	2.88685	3.74909	1.99407	1.96191	0	1.50229	0	20.1999	0	1.98233	4.27997	5.20728	5.20019	1.32499
XLOC_000539	1.58055	2.19272	1.55708	0.818637	0.539563	0.668577	0.412711	0.660507	1.50893	3.24449	0.555998	0.602783	0	0.73835	0.749847
XLOC_000540	0.057883	0.0357578	0	0	0.0401296	0	0.0333817	0	0.0329415	0	0.179734	6.89924	13.6655	20.2749	4.76585
XLOC_000541	0	0.0479768	0	1.03471	0	0	0	0.0561068	0.1106	0.0643346	8.30733	2.83646	12.9247	5.25227	4.47827
XLOC_000542	0	0.0174505	0.0393542	0.1312	0.0443237	0.0471372	0.29025	0.963246	2.76288	3.02517	1.51142	0.463369	0.539682	0.194426	0.0550569
XLOC_000543	0	0	0	0.0413486	0	0	0.165772	0.671662	1.8936	2.03175	0.76513	0.523743	0.418366	0.0393382	0
XLOC_000544	0	0	0	0	0.0701453	0	0.168359	0.527024	1.88955	2.77074	0.751734	0.673512	0	0	0
XLOC_000545	0	0	0	0.177845	0	0	0.137303	0.716427	1.56469	2.46116	0.368393	0.408929	0.241062	0	0
XLOC_000546	0	0	0	0	0	0	0.21376	0.218631	2.59452	3.50996	1.09687	1.25724	0.356146	0.236689	0
XLOC_000547	0	0	0	0	0	0.116197	0.107598	0.321958	0.986809	2.36128	0.706811	0.170159	0.172985	0.112624	0.08043
XLOC_000548	0	0	0	0	0	0.370622	0	0.360969	0.352156	4.82799	1.79673	0	0	0	0
XLOC_000549	0	0	0	0	0.174538	0	0.132795	0.142166	1.35666	2.32303	0.337835	0.536511	0	0	0
XLOC_000550	0	0	0.0523895	0	0.0269907	0	0.0420727	0.0440589	0.193798	2.65401	0.594434	3.99958	1.49384	1.62938	0.175644
XLOC_000551	12.5344	11.202	4.92231	5.29542	4.71568	5.45142	4.3417	4.44674	4.1719	3.50739	2.18791	2.80387	3.91532	5.69647	6.32496
XLOC_000552	31.3807	58.0692	10.2775	3.54685	1.22288	2.28799	4.84143	3.60031	2.23247	0.706995	0.635702	0	0.6801	6.11097	9.30378
XLOC_000553	1.55262	1.84304	0.567799	0.280916	0.0989685	0.103352	0.193808	0.122366	0.0198766	0.0458411	0.0527724	0	0	0.710641	1.26383
XLOC_000554	4.10474	2.8785	2.33851	2.42293	3.34766	4.08236	3.49783	5.19515	5.24792	3.92292	2.58848	1.87412	2.70322	2.77781	4.12905
XLOC_000555	0	0	0.0624165	0	0	0.0554702	0.15625	0.0544399	0.268161	2.35053	4.5463	0.994061	0.491726	0.19256	0
XLOC_000556	0	0	0	0	0	0	0	0	0.166605	2.865	5.09211	1.63795	0.837835	0	0
XLOC_000557	0	0.0275739	4.28968	8.29951	8.49973	3.244	2.51623	2.79701	3.34965	2.37636	6.02353	5.78	26.1693	6.89397	3.84486
XLOC_000558	0.0156105	0.0246738	0.0354969	0.0143885	0.146831	0	0.488757	0.0814389	0.640945	0.399685	47.6887	19.5101	266.601	62.0354	58.5944
XLOC_000559	0.0129254	0	0	0.0630566	0.0591007	0.0343379	0.0799143	0.065874	0.439726	1.11142	14.7931	5.8937	4.51886	2.52629	0.360401
XLOC_000560	14.1427	17.3055	9.03397	9.82613	9.69516	11.5883	9.96785	13.2837	13.094	11.0288	6.24562	5.61057	6.57477	8.34715	10.7993
XLOC_000561	7.98107	6.47468	3.54226	3.92641	4.60062	8.61346	6.62042	8.93038	9.34195	10.0325	8.71354	5.96324	7.4535	5.91643	6.28904
XLOC_000562	0.306643	0.145901	4.6129	5.44577	7.40307	7.10386	3.28569	3.31894	1.60123	0.909465	0.25751	0.200531	0.0456757	0.110258	0.325186
XLOC_000563	0.2668	0.376086	0.271574	0.139423	0.374604	0.492181	0.807316	0.700604	1.30192	1.53924	11.1502	5.88941	13.7645	5.61873	3.10939
XLOC_000564	0	0	0	0	0.243391	0	3.53604	0	1.34762	20.9162	34.3103	14.0003	60.8443	21.9155	3.86507
XLOC_000565	0	0	0.0229589	0.0240246	0.125145	0.0395953	0.362306	0.4016	8.72036	18.7824	3.69418	41.4212	2.38566	1.72509	0.969266
XLOC_000566	0	0.0317386	0	0.03893	0	0	0.0543844	0	0.174005	0.200801	1.56747	1.31926	5.63331	2.26992	1.86806
XLOC_000567	0	0	0	0	0	0	0.107072	0.0368276	0.111486	1.43904	0.806991	3.08225	0.421571	0.0900498	0.0315874
XLOC_000568	0.0395683	0	0.490604	0.547805	1.73831	3.29347	3.84508	7.35709	9.72165	14.6464	11.5986	2.36963	1.29865	0.391173	0.200686
XLOC_000569	4.69954	3.90775	2.72645	1.9981	0.442945	0.496357	1.07179	1.04987	1.52297	1.75031	1.50857	0.883247	2.57412	2.62983	3.23217
XLOC_000570	0	0.0131276	0	0	0	0	0	0	0.0127243	0	0.535064	3.58763	16.3017	3.717	1.17782
XLOC_000571	0	0	0	0	0	0	0.25452	0	0	0	5.0164	1.4441	1.34551	0.298715	0.222959
XLOC_000572	0	0	0	0	0	0	0.338092	0	0	0	3.55436	7.2177	1.12314	0.370251	0.281364
XLOC_000573	0	0	0	0	0.0473779	0	0.383694	0.0754426	0.514966	0.0849989	28.8385	31.5102	15.646	9.22908	2.66851
XLOC_000574	0.0377164	0	0.0489577	0	0	0	0	0	0.0717243	0.259697	5.2616	2.73855	0.980774	0.836375	0.167828
XLOC_000575	0.108855	3.07717	173.653	803.841	925.282	620.009	330.125	158.538	52.6466	27.0898	9.5194	1.27421	1.23643	0.656454	0.203565
XLOC_000576	0	0.346522	122.442	874.879	458.687	263.791	217.756	90.3223	36.5461	18.7034	9.52792	0.107469	0	0.104195	0.0796385
XLOC_000577	0.0635279	8.3098	150.986	1367.19	2822.46	2159.97	1562.19	584.892	205.81	122.255	90.4135	0.804516	0.558668	0.458962	0.138035
XLOC_000578	0	0	0	0.0544352	0.014917	0.193594	1.01587	3.4979	7.00511	8.00584	5.09637	1.67657	2.89286	0.613715	0.303465
XLOC_000579	0	1.49948	1.98361	0.886486	0	0	0	0	0	0	6.4404	6.72875	29.9925	28.6497	17.4407
XLOC_000580	0	0	0	0	0.122704	0	0	0.0932709	0	0	1.17123	0.752363	48.2784	23.0265	16.5168
XLOC_000581	0	0.0269957	0.102732	0.0370328	0.25165	0	0.136901	0.142029	0.9983	2.67348	5.58124	1.11903	0.627103	0.13917	0.101269
XLOC_000582	0.280321	0.531877	10.937	0.910132	0.209932	0.419714	1.24586	1.82175	1.11045	0.318971	0.574048	0.0941152	1.3824	0.31589	0.115613
XLOC_000583	1.86937	1.95523	18.2234	1.40407	0.785332	1.69125	2.10123	2.452	2.21739	0.638138	0.952388	0.21602	0.393294	1.04731	1.47138
XLOC_000584	2.63514	2.57947	4.59826	6.19881	8.22145	8.55007	6.1889	5.89868	5.52367	4.19984	3.05029	3.13746	4.35509	2.69058	2.66402
XLOC_000585	0	0	1.07846	3.6568	2.86128	2.33297	5.48019	2.11185	0.742567	0.977589	2.97678	8.49986	16.6145	17.0772	21.58
XLOC_000586	0	0	0	0	0	0	0	0	0	0.0380497	1.0777	0.412466	2.40122	1.15248	0.0468228
XLOC_000587	0	0	0.0573332	0.406925	0.220305	0.101751	0.256872	0.0758744	0.118521	0.115427	34.7127	12.8171	12.9322	25.7138	0.349307
XLOC_000588	14.5666	11.1993	3.59384	3.02908	1.57186	1.16005	2.10979	1.19725	1.88055	0.868982	0.906318	0.701815	4.21951	7.95605	9.62519
XLOC_000589	0	0.0583101	4.1242	67.7226	29.2505	19.5115	18.4103	12.2841	10.3087	4.76856	33.3423	19.0443	62.2758	24.2344	15.2474
XLOC_000590	0	0.0275002	0.110306	0.291109	0.108786	0.114934	0.157479	1.96437	10.874	5.13433	6.55361	0.180867	0.853881	0.136866	0.223498
XLOC_000591	0	0	0	0	0	0	0	0	0	0	0	0.370825	18.4504	0.993054	0.767473
XLOC_000592	0	0	0	0	0	0	0	0	0.0839103	0	0	0.122953	11.4786	1.2178	0
XLOC_000593	0	0	0.0499939	0.054899	0	0	0	0	0	0	0.338598	0.0632872	6.11378	0.758987	0.767991
XLOC_000594	0	0	0	0	0	0	0	0	0	0	0.532772	0.191012	5.26266	0.298932	0.113945
XLOC_000595	3.12441	3.73767	1.53161	3.67294	2.14599	0.902767	0.574658	0.534993	0.3219	0.163227	0.539309	1.10723	1.61022	1.80529	1.71258
XLOC_000596	0	0.0399758	0.1061	0	0	0	0	0	0	0.112463	6.78228	0.69493	3.53926	1.20119	0.815841
XLOC_000597	21.2744	25.886	5.23031	3.24932	1.36523	2.11632	1.8903	1.1853	0.555871	0.338397	0.187551	0.0766888	0.8386	6.22633	10.989
XLOC_000598	6.39305	9.64046	20.872	6.38569	5.13218	5.08667	4.62196	6.30479	6.00888	5.72688	6.43589	4.11235	3.78279	4.05627	3.54591
XLOC_000599	0	0.0218961	0	0	0	0	0	0	0.0259293	0.0300106	0.0342668	3.4664	0.519593	3.27081	1.71513
XLOC_000600	0.0198261	0	0	0.02921	0.0560476	0	0	0.023785	0	0	0.0907278	7.90161	10.0251	22.8881	10.4444
XLOC_000601	0	0	0	0	0	0	0	0.0499279	0.0489277	0.0563175	0.449796	0.624395	11.9349	3.80278	2.19241
XLOC_000602	0	0.0489056	28.1925	19.0435	21.4339	7.24884	6.33102	2.29969	0.553765	0.671814	2.0706	0.19519	0.0403973	0.104529	0
XLOC_000603	0	0	0.196779	0.195497	0.486265	0.15276	0.273875	0.15164	0.146869	0.25222	7.71903	0.769056	1.03381	0.175902	0
XLOC_000604	15.2679	9.2427	5.00599	5.18265	5.6881	7.74036	5.22415	6.0208	4.87468	5.68583	8.82618	4.27266	5.48716	6.75916	9.31374
XLOC_000605	3.46351	2.52519	3.04859	2.93295	4.01861	5.19872	3.55201	4.94112	3.91027	3.75104	2.58538	2.77358	3.28813	3.08996	3.10418
XLOC_000606	0.0443532	0	0.168571	0	0.0549885	0.171357	0	0.174143	0.207772	0.143572	0.82844	2.59465	8.23993	3.58023	1.52589
XLOC_000607	0.0786152	0	0	0	0	0	0.156977	0.0826616	0.709412	0.271093	0.514641	1.38626	2.45408	0.797731	0.377048
XLOC_000608	0	0	0	0	0	0	0.0926938	0.0186239	0.0374866	0.304678	0.382432	1.5367	2.39971	0.948721	0.469608
XLOC_000609	0	0	0.316905	0.105874	0.176265	0.0855607	0.210877	0.0857885	0.145168	0	0.589885	21.0735	26.601	22.8594	8.26063
XLOC_000610	6.05112	5.50795	13.1439	13.9093	19.8948	12.5089	10.0113	11.6361	10.5376	10.3728	5.48306	5.58787	8.16234	5.73102	5.66704
XLOC_000611	24.1524	13.9612	7.16075	6.57937	7.52429	11.5215	7.25437	10.8342	8.66336	8.17494	4.65193	3.65707	6.27366	10.876	16.3102
XLOC_000612	4.90103	4.38249	5.93341	4.75559	4.80947	3.94999	4.20663	7.94381	10.1188	10.6162	3.49224	3.5848	2.14405	2.67995	3.46629
XLOC_000613	0	0	0	0	0	0	9.88577	0	6.91982	12.872	154.487	9.72222	16.0372	0	1.11001
XLOC_000614	0	0	0.0132449	0.0730398	1.0321	0.320993	1.06387	1.23593	1.86535	1.14922	8.99337	4.54792	14.4932	4.96603	2.6217
XLOC_000615	0	0	0	0	0	0	0	0	0	0	0.224628	0.0807626	1.85987	0.801507	0.0530255
XLOC_000616	0	0	0.126702	0.135201	0	0	0.308264	0.109348	0.210195	1.43151	2.77038	0.996059	1.0348	0.47072	0
XLOC_000617	0.241081	0	0	0	0	0	0	0	0	0	3.75237	0	0.408799	0	1.10722
XLOC_000618	0	0	0	0	0	0	5.08232	0	0	0	208.8	14.0759	17.0607	11.6411	0
XLOC_000619	0.0519622	0	0	0	0	0	0.0524965	0	0.107387	0.121891	0	0.0726968	3.96503	1.32268	0.477298
XLOC_000620	0	0	0	0	0.0185463	0.0152542	0.0279865	0	0.0715614	0.0324907	1.02403	1.33707	4.69735	1.89105	0.356235
XLOC_000621	0	0	0.0657411	0.140302	0.0706631	0.05812	0.319894	0.340419	2.39937	3.89947	1.43745	0.516819	0.536921	0.0610599	0.0484746
XLOC_000622	1.07639	0	0	0	0	0	0	1.15723	2.22449	3.78741	5.58456	0	20.0774	3.73623	2.96614
XLOC_000623	0	0	0	0	0	0	0	0	0	0	3.34152	1.08127	0	0	0
XLOC_000624	0	0	0	0	0	0	0.118152	0	0	0	0	0	2.18142	0.270629	0
XLOC_000625	0	0	0	0	0	0	0	0	0	0	0	0	3.81293	0	0
XLOC_000626	0	0	0	0	0	0	0	0	0	0	0	0.264045	3.52038	0.21837	0
XLOC_000627	0	0	0	0	0	0	0	0	0	0	0	0	12.6295	0	0
XLOC_000628	0	0.240787	0.597149	0	0.320928	0	0	0	0	0	2.17614	4.0238	0	0.831941	0.440311
XLOC_000629	0	0.177646	1.76224	0.117528	0	0.097372	0.178646	0	0.182719	0	0.114678	0.371082	0	0	0
XLOC_000630	0	0	4.10841	0	0	0	0.37021	0	0	0	0	0	0	0	0
XLOC_000631	0	0	11.4393	122.066	61.4786	0	0	0	0	0	0	0	0	0	0
XLOC_000632	0	0	0	0	0	0	0.518123	0	0	1.20302	0	0	4.34817	5.93382	0
XLOC_000633	0	0	0	0.466382	0.156596	0	0	0.125733	0.604231	1.78319	1.21353	0.981701	1.18987	1.8944	0.322273
XLOC_000634	0	0	0.506293	0	0	0.4476	0.410601	0.436946	0	2.38344	2.63577	2.27439	2.75666	4.70245	1.11995
XLOC_000635	0	0	0.154875	0.212481	0.214033	0.332521	0.215318	0.17185	0.422102	0.583269	0.898426	1.21753	2.89118	1.43847	0.61993
XLOC_000636	0	0	0.133037	0	0	0.117614	0	0.22963	0.110352	0	0.277038	0.747043	3.07853	0.864956	0.588573
XLOC_000637	0	0	0	0	0	0	0	0	0	0.0826355	0	0	0.358411	0.489112	0.129433
XLOC_000638	0	0	0	0	0.253894	0	0.191564	0	0.391863	0.222395	1.22971	1.06111	4.82291	4.82656	1.39336
XLOC_000639	0	0	0	0	0	0	0	0	0.10725	0.213038	0.403875	1.12537	2.024	1.65125	0.619699
XLOC_000640	0	0	0.128965	0	0	0	0	0	0	0	0.134278	0.57934	2.80874	0.718688	0.950928
XLOC_000641	0	0	3.74474	0	0	0	0	0	0	0	0	0	0.182048	0	0
XLOC_000642	0	0.435356	0.539839	0.576049	0.580256	0	4.37806	1.39769	1.79115	2.54134	1.12416	0	0.734828	0.501398	0.796106
XLOC_000643	0	0	0	0	0	0	0	0	0	0.337601	0.373346	1.61079	3.41661	3.99646	3.43713
XLOC_000644	0	0	0	0	0.385417	0	0	0	0	0	0	0.402697	3.90469	1.33215	2.90834
XLOC_000645	0	0.0882464	1.64138	0.700589	1.05856	1.4511	0.976173	2.5498	2.08762	0	0.341801	0.983127	0.595797	0.203266	0.0806852
XLOC_000646	0	0	2.34331	1.25025	1.25938	10.3583	0	3.03352	3.88748	0	0	1.31584	0	1.08823	0
XLOC_000647	0	0	2.25135	0	0.659976	0	0.497955	0.176635	0.339538	0.385398	0.639305	0.229855	0	0.190095	0
XLOC_000648	0	0	0	0	1.1105	0	0.837875	2.97212	4.28489	2.59393	0.358572	0	0.468772	0.319859	0.253932
XLOC_000649	0	0	0	0	0	0	0	0	0	0	0	0	0	6.54729	1.93061
XLOC_000650	0	0.0550949	0.136635	0	0	0	0	0	0.113336	0	0.0711324	0	0.185987	3.80716	2.46834
XLOC_000651	0	0	1.51117	0.820925	0.177197	0.170034	0.155979	0.426823	0.615349	1.13823	1.88812	0.524568	1.9448	0.535905	0.0607782
XLOC_000652	0	0	2.01543	1.9714	0	0.148482	0.272416	0.434843	0.417941	1.10691	3.32258	0.565861	1.14308	0.467978	0.12384
XLOC_000653	0	0	1.65896	0.931705	0.0938509	0.154383	0.141622	0.226063	0.651828	0.493244	2.27278	1.27476	1.06966	0.405482	0.0643813
XLOC_000654	0	0	1.67746	1.43198	0.360609	0	0.272081	0	0	0.631741	3.49315	0.376777	1.37001	0.934805	0
XLOC_000655	56.2221	33.8894	28.0151	22.4207	15.0563	0	11.36	30.2223	11.619	6.59418	7.29236	7.86567	0	13.0101	30.9857
XLOC_000656	0	0	0.445356	0	0	0	0	0	0.369416	0.838621	0	1.00032	3.63731	2.06822	0.328386
XLOC_000657	0	0	0.100908	0.107677	0.867707	0.312237	0.368263	0.0435435	1.38108	0.855063	94.9274	155.937	247.173	276.483	64.7327
XLOC_000658	0	0	0.643996	0	0	0.142335	0.261138	0	0.133546	0.303167	2.01159	1.80812	9.20437	3.73837	0.712281
XLOC_000659	0	0	0	0.445927	0.898367	0	1.35564	0.360656	0.346638	0	13.0534	0	0.568839	0	0
XLOC_000660	0	0	0.476183	3.21812	0.0853058	0.21049	0.257454	0.479453	0.394986	0.29889	0.743705	0.980434	1.18833	0.147425	0.292597
XLOC_000661	0.111183	0	0.415512	5.3206	0.595495	0.244896	0.112326	0.358599	0.689321	0.521616	0.721055	0.466645	1.31972	0.900491	0.714887
XLOC_000662	0	0	0.321493	2.91599	0	0	0.0651822	0	0.200005	0.151345	0.585794	0.902639	0.984635	0.4479	0.177791
XLOC_000663	0	0	0	0	0.490667	0	0.740421	0	0	0	0	0	0.621373	4.66383	0
XLOC_000664	0	0	0	0.199799	0	0	0.0759249	0	0.232968	0	0.292431	0.210281	3.95048	4.43461	0.966433
XLOC_000665	0	0	0	0	0	0	0	0.0910854	0.17509	0.298108	0.659342	0.355589	4.30989	2.05855	0.46693
XLOC_000666	0	0	0	0	0	0.319187	0.878408	0	0.598957	1.01978	1.50367	1.21642	11.3033	3.35333	0.532433
XLOC_000667	0	0.117491	2.76808	0.932765	0.156596	0.257599	0.47261	0.251467	0.120846	0.274336	0.303383	0.163617	0	0	0
XLOC_000668	0.272825	0.171305	2.12417	3.44531	2.69418	0.375584	0.620168	0.549966	0.45811	0.559984	0.309637	0.0477114	0.751769	0.23675	0.219278
XLOC_000669	0	0	0	0	0.072647	0.0597517	0	0	0	0.127268	1.12595	0.37952	2.66797	1.50658	0.598026
XLOC_000670	0	0.179208	1.66663	0.474245	0.119427	0.196456	0.0901083	0.0958898	0.184325	0.209221	0.231373	0	0	0	0
XLOC_000671	0	0	3.02314	0.358436	0.361053	0.74241	0.681041	0.289895	0.557254	0.632519	0	0	0.228616	0.311985	0.12384
XLOC_000672	0	0	6.99622	2.4885	1.88001	2.06172	0.472824	1.50948	0.967208	0.548922	0.607041	0	1.58721	3.24902	0.429892
XLOC_000673	0	0.629338	10.9253	1.66544	0	0.68991	1.26576	0.673487	1.94193	0.734737	0	0	0	0	0
XLOC_000674	0	0	0	0	0	0	0	0	0.571318	0	1.07572	6.96171	6.09404	6.07733	0.507864
XLOC_000675	0	0	0.055494	0.0592164	0.119298	0	0	0.0957859	0	0	0.231122	0.747878	5.21215	1.59782	1.71859
XLOC_000676	0	0	0	0	0	0	0	0.130237	0.125175	0.142081	4.87087	0.169478	0.205414	0.140161	0.111272
XLOC_000677	0	0	0	0	0	0	0	0	0	0.337601	4.48015	0	0.488087	0	0
XLOC_000678	0	0	0	1.1719	1.96743	1.29456	1.18755	3.79124	3.34022	1.72335	1.14349	1.23339	1.49492	0.340011	0
XLOC_000679	0	0	0	0	0	0	0	0.246188	1.65633	1.61146	2.97014	1.28146	0.388296	0.264947	0.210338
XLOC_000680	0	0	0	0	0	0	0.993	0	1.01564	0	17.8482	6.87553	5.00005	0	0
XLOC_000681	0	0	0	0	0	0	0.122385	0	0.25035	0	2.67112	1.01687	0.616243	0.140161	0
XLOC_000682	0	0.188317	1.47891	0.872112	1.96612	1.30746	0.757506	0.436643	0.096847	0.0732851	0.121567	0.131124	0.370832	0.0722946	0
XLOC_000683	0.362335	0.121337	1.95595	2.5688	1.61723	0.798095	0.854143	1.0388	1.12322	0.849952	0.313315	1.68973	1.02402	0.838465	0.554705
XLOC_000684	0	0.243161	0	0	0	0	0	0	0	0	0.941824	1.24162	2.18894	0.466746	0.222326
XLOC_000685	0	0	2.45576	0	0	0	0.663868	0	0.679004	0	3.40926	3.67729	6.68555	3.80148	7.24307
XLOC_000686	0	0	0	0	0	0	0	0	0	0	3.27694	0	0	8.76946	13.9239
XLOC_000687	0	0	0	0	0	0	0.418353	0.148399	0.14263	0	2.68554	1.35178	2.80871	0	0.633945
XLOC_000688	0	0	0	0	0	0	0	0	0	0.589129	6.51506	2.10818	0	1.16233	0
XLOC_000689	0	0	0.443443	0.236594	0.238322	0.196018	0.179815	0	0.183914	0.208755	2.07772	1.99205	3.31988	2.05933	0.817438
XLOC_000690	0.139619	0.046755	0.115952	0	0.0623166	0.051255	0.0470181	0.0500349	0.14427	0.491268	0.784742	1.8882	2.3675	1.2385	0.341991
XLOC_000691	0	0	0.248971	0	0	0.440218	0.403829	0	0	0	1.55538	1.39805	5.0835	3.2374	0.183581
XLOC_000692	0	0.247838	0	0	0	0	0	0	0	0	0.959942	2.58852	3.13741	0.570869	0
XLOC_000693	0	0	0	0	0	0	0	0	0.468008	0	0.881197	3.48507	1.92003	0.78606	0
XLOC_000694	0	0	0	0	0	0	0	0.621303	0	0	4.49744	6.46802	0.979941	7.35512	0
XLOC_000695	0	0	0	0.186659	0.376045	0.154647	0	0	0.290196	0.823477	1.27493	4.5184	3.80974	2.27458	0.386947
XLOC_000696	0	0	0	0	0	0	1.21006	0	0	0.46827	2.0714	8.37842	3.38501	6.46718	2.20037
XLOC_000697	0	0	0	0	0	0	0.15073	0	0.154166	0	0.580548	0.834919	5.31279	2.07148	0.137043
XLOC_000698	0	0	0	7.06582	0	0	0	0	16.4777	18.7032	6.8945	29.7461	108.161	12.3003	4.88252
XLOC_000699	0	0	0	0	0	0	0	0	0.0857547	0	1.507	0.232211	3.09596	0.480108	0.304921
XLOC_000700	0	0	0	0	0	0	0	0	0.039824	0	0.449899	0.323513	2.74478	0.356735	0.141604
XLOC_000701	0	0	0	0	0	0	0	0	0	0	0.452466	1.30143	3.74632	0.672695	0.213617
XLOC_000702	0	0	0	0	0	0	0	0	0	0	0.501231	0.270318	4.58693	0.223558	0.17748
XLOC_000703	0	0	0	0	0	0	0	0	0	0	0.819241	0.441824	5.89061	0.182698	0.145042
XLOC_000704	0	0	0.315048	0	0	0	0	0	0	0	0.328029	1.41527	6.43264	0.877842	0
XLOC_000705	0	0	0	0	0	0	0	0	0	0	0	1.22977	4.47162	0.169508	0
XLOC_000706	0	0	0	0	0	0	0	0	0	0	1.08655	0.390657	2.99879	0.646162	0
XLOC_000707	0	0	0	0	0	0	0	0	0	0	0.403343	0.435053	3.69112	0.539695	0
XLOC_000708	0	1.11556	1.38329	1.47608	8.92114	6.11465	7.85288	8.35673	11.4742	18.2335	1.44029	1.55352	0	0	0
XLOC_000709	11.5379	7.59427	2.1477	0.705158	0.177577	0.876336	0.267965	0.285159	0.137037	0.311092	0.172015	0.371077	0.449762	2.4551	6.69994
XLOC_000710	2.48725	1.44665	0.489229	0.34803	0	0.288343	0.132254	0.14074	0	0	0	0	0.443959	1.21171	1.3227
XLOC_000711	3.62321	0.909996	1.12839	0.481632	0	0	0.183024	0.389533	0.374392	0.42496	0.704931	0.25345	0	0.209608	1.49765
XLOC_000712	0	0	0	0	0	0	0	0	0	0	1.99886	1.078	1.08882	0.297177	0
XLOC_000713	0	0	0.792498	0	0	0	0.321356	0	0	0.373075	2.4755	4.0051	19.9568	4.41642	4.38266
XLOC_000714	0	0	0.506293	0	0.544199	0	0	0.436946	0	0	1.05431	6.25458	0.689166	1.41072	0
XLOC_000715	0	0.0928696	2.76379	0.491529	0.866458	0.50904	0.466962	0.0993846	0.0955215	0	0.119903	0	0	0	0
XLOC_000716	0.154894	0.233416	0.578869	2.26489	0.933313	1.02352	0.547702	0.49958	0.240081	0.454179	0.100453	0	0.131326	0.0896082	0.142277
XLOC_000717	0	0	0	0.135561	0.273356	0.336932	0.515064	0.328927	2.42331	2.51144	0	0	0	0	0
XLOC_000718	0	0	0	0	0	0	0	0	0	0	2.32221	2.33779	1.21436	0.2762	0.328907
XLOC_000719	0.32781	0	0	0.871512	0.877877	1.80512	1.6559	5.28645	1.69366	1.53793	0	0	0	0.379286	0
XLOC_000720	0	0.0571019	0.566448	1.28444	2.25785	2.64997	3.17742	4.42012	3.03451	1.51107	0.688086	0.715674	0.931683	0.197292	0.191434
XLOC_000721	0	0	0.177179	0.189063	1.0157	0.417704	0.526867	1.17231	0.48989	0.278028	0.122986	0.331637	0.241176	0.0548541	0
XLOC_000722	0	0	0	0	0	0	0	0	0	0	15.0056	24.2779	107.895	6.69276	21.2532
XLOC_000723	2.11251	0.424458	0.526326	0.280815	0	0.465311	0.853694	1.13559	1.09145	0.743317	1.64404	0	0.716434	1.46654	4.07494
XLOC_000724	0	0	0	0	0	0.0695087	0.063763	0	0.19565	0.518176	3.43824	1.23618	0.856175	0.219074	0.115947
XLOC_000725	0	0	0	0	0	0	0	0	0	1.69798	18.7776	6.07616	9.81944	0	1.32979
XLOC_000726	0	0	0	0	0.238322	0.196018	0.539448	0.191371	0.183914	0.208755	0.461733	0.249007	3.31991	0.6178	0
XLOC_000727	0	0.083374	1.8609	1.2135	1.8891	0.365594	1.17381	0.446114	0.514528	0.389349	0.322929	0	1.1258	0.288065	0.228691
XLOC_000728	0	0	0	0.255629	0	0	0.388563	0	0	0.676649	0.498861	2.6904	0.326089	0.445003	0
XLOC_000729	0	0	0.327215	5.93578	0.263785	0.361603	0.265369	0.211797	0.0678549	0.0770196	0.340698	0.734964	2.00432	0.683808	0
XLOC_000730	0	0	0	0	0	1.32443	0	0	0	2.82098	4.67949	3.36492	30.5882	0	0
XLOC_000731	0	0.14107	0.524777	0.559977	0	0	0	0.452898	0.290196	0.164695	2.54987	1.96452	0.238109	0.974818	0.51593
XLOC_000732	0	0.0797846	0.0989325	0	0	0.174927	0.0802336	0.341526	0.328251	0.0931466	4.22336	1.33329	1.88534	1.10265	0.583587
XLOC_000733	0.845436	0.67948	0.210638	0	0	0.186219	0.341652	0	0.174721	0.198319	0	0.473118	0.57344	0.978194	2.32972
XLOC_000734	0	0	0	0	0	0	0.772339	0	0	4.4832	0	0	14.2595	1.76905	2.80884
XLOC_000735	0	0	0	0	0	0	0	0	0.0656249	0.372443	0.906128	0.799662	2.04615	1.32267	1.16672
XLOC_000736	0	0	0	0	0	0	0.102244	0	0.0522874	0.356097	1.5752	0.707933	4.37604	1.81497	0.929601
XLOC_000737	0	0	0	0	0	0	20.583	0	21.0523	238.957	0	28.5032	34.5472	0	0
XLOC_000738	0	0	0	0	0	0	1.52237	0	2.59514	6.48042	0.651506	2.8109	0.851734	0	0
XLOC_000739	0	0	0.173129	0	0.186091	0	0.140406	0.149415	0.861644	2.77106	0.540786	0.388868	0	0	0
XLOC_000740	0	0	0.497357	0	0	0	0.403353	0	0.825098	2.80962	0.51785	0.558561	8.12402	1.38582	0
XLOC_000741	0	0	0	0	0	0	0.104323	0	0	0	0.133937	0.866799	1.751	1.79215	1.13821
XLOC_000742	0	0	0	0	0	0	0	0	0	0	2.20913	3.5742	14.4403	2.95593	1.56445
XLOC_000743	0	0	1.98573	0.605407	0.304914	0	0	0.24482	0.235304	0	0.295364	0	0	0.263476	0
XLOC_000744	0	0	0	0	0	0.342651	0	0	0	0	1.21066	6.09389	2.63788	0.359983	0
XLOC_000745	0	0	0	0	0	0	0	0	0	0	2.25834	0.187375	0.90843	0.154963	0
XLOC_000746	0	0	0	0	0	0	0	0	0	0	3.34198	0.225295	0.546135	0	0.295839
XLOC_000747	0	0	0	0	0	0	0.0590773	0	0	0	2.19957	0.32724	0.0991574	0.135317	0
XLOC_000748	0	0	0	0	0.103307	0	0	0	0	0	2.50179	0.539694	0.523306	0.0892674	0.0708682
XLOC_000749	0	0	0	0	0	0	0	0	0.20451	0	3.33723	0.830675	0	0	0
XLOC_000750	0	0	0	0	0	0	0	0	0	0	2.23988	0.402663	0.650727	0	0
XLOC_000751	0	0	0	0	0	0	0	0	0	0.178265	7.68845	0.425277	0.515454	0.175856	0
XLOC_000752	0.167349	0.336246	0.416944	0	0	0.0921522	1.01442	0.269876	0.778158	0.29442	3.36446	1.2877	1.41886	0.580881	0.076859
XLOC_000753	0	0	0	0.0538923	0	0.0892996	0.532466	0.261522	0.795962	3.94673	4.15426	1.47471	1.78742	0.422175	0
XLOC_000754	0	0	0.022232	0.0237232	0	0.0196547	0.52287	0.211055	1.45684	5.65158	6.78237	1.3982	3.38936	0.536871	0.147536
XLOC_000755	0	0	0	0	0	0	0.144361	0.460871	1.32887	4.02228	2.7801	0.199911	1.2115	0.33066	0.131253
XLOC_000756	0	0	0	0	0	0	0	0.15019	0.36088	2.37581	2.44616	0.97721	0.947538	0.0808172	0
XLOC_000757	0	0.0928696	0	0	0	0	0.186785	0	0.191043	2.49373	0.719417	0.775975	0.470258	0	0.0849123
XLOC_000758	0	0	0	0.0164321	0	0.013614	0.137375	0.0930297	0.510935	1.75433	1.49113	0.484238	0.503073	0.328961	0.0340641
XLOC_000759	0	0	0	0	0	0	0.132682	0	0.407121	1.07825	1.70345	0.183737	0.668093	0.151954	0.241269
XLOC_000760	0	0	0	0	0	0	0.714962	0.760835	0.731262	4.15015	13.7687	1.98015	2.40003	0.818812	0.650043
XLOC_000761	0	0	0	0	0	0.230379	0	0	0.648461	2.08546	1.22096	0.438984	1.41885	0	0.192146
XLOC_000762	0	0	0.0383867	0	0	0	0.186788	0.364417	0.636823	2.34921	1.55877	0.646659	0.888283	0.499146	0.0566093
XLOC_000763	0	0	0	0.180417	0	0	0.137119	0	0.701227	2.547	2.46459	0.759528	2.5316	0.471108	0.124669
XLOC_000764	0	0	0	0	0.947591	0	0	0	0	0	0	24.7519	3.60005	0	0.650043
XLOC_000765	0	0	0	0	0	0	0	0	0	1.69798	22.5332	0	0	0	0
XLOC_000766	0	0	0.0919174	0	0	0	0	0	0	0.0865418	1.9141	0.309686	4.75448	1.02447	0.406655
XLOC_000767	0	0	0.639951	5.12144	2.06359	0.777904	0.454116	0.207105	0.13271	0.150627	0.0832877	0.0898355	0.326663	0.148591	0.176947
XLOC_000768	0	0	0.226299	1.49717	0.924319	0.320104	0.183527	0.078121	0.0750845	0	0.376997	0	0.123215	0.210185	0.0333726
XLOC_000769	0	0	0	0	0	0	0	0.650307	7.50036	2.12835	0.784565	0	0	0	0
XLOC_000770	0	0	0	0	0.310079	0	0	0	0.239289	1.35804	3.00367	0.323981	4.31947	2.14351	1.06356
XLOC_000771	0	0	0	0	0	0	0	0	0	0	6.19255	0	0	0	0
XLOC_000772	0	0	0	0	0.0122998	0	0	0	0.0379675	0.0323216	6.61261	0.385539	0.98131	0.956544	0.506258
XLOC_000773	0	0	0.517613	1.84111	0.741822	0.457608	1.25934	0.29781	0	0.162447	0	0.19377	0	0	0
XLOC_000774	0	0	0.536863	1.52766	0.673234	0.237313	0.507958	0.308886	0.14844	0	0	0	0	0	0
XLOC_000775	0	0	1.37243	1.70857	2.95037	1.81999	1.66955	0.197408	0	0.215361	0	0	0	0	0
XLOC_000776	0	0.0177274	4.02246	1.71222	2.29175	0.738435	0.855656	0.322489	0.0182326	0.103476	0.0457727	0.049373	0	0	0
XLOC_000777	0	0	0	0	0	0	0	0	0	0	63.9728	92.3738	20.234	77.3154	65.0332
XLOC_000778	0	0	0	0	0	0	0	0.13221	0.127071	0	0	3.95704	1.87674	6.11825	1.46845
XLOC_000779	0	0	0	0	1.51042	0	0	0	1.1656	0	0	1.57814	11.4767	13.0515	2.07229
XLOC_000780	0	0	0	0	0	0	0	0	0	0	0.0722057	1.09035	2.45432	3.8002	1.22722
XLOC_000781	0	0.370631	8.57883	1.14428	2.63461	6.63627	4.22412	2.77642	1.779	0.865405	2.07357	3.44091	12.3031	6.97196	5.87381
XLOC_000782	0	0	0.196521	0	0	0	0	0	0	0.0462571	0.358083	2.48294	1.27065	1.32333	0.362265
XLOC_000783	0	0	0	0.0741016	0	0.0613932	0.112637	0	0	0.0653822	0.433829	2.80761	0.850738	0.773983	0.153614
XLOC_000784	0	0	0	0	0	0	0.199951	0	0	0	0.25671	4.70716	2.68484	1.14497	0.363592
XLOC_000785	0	0	0	0	0.0460904	0	0.0521631	0	0.0533524	0.222047	0.401821	3.20243	1.2841	1.45367	0.363605
XLOC_000786	0	0	0	0	0	0	0.0700256	0.0745186	0	0.0406478	0.269709	1.45457	0.7052	1.16286	0.0636673
XLOC_000787	0	0	0	0	0	0	0	0.0916595	0	0.499977	0.663497	2.62408	0.578274	1.77559	0.234936
XLOC_000788	0	0	0	0	0	0	0.399811	0	0	0.928316	1.0266	4.98291	4.02634	7.32616	0.363508
XLOC_000789	0	0	0	0	0	0.173228	0.476725	0	0	0.184483	0.612049	1.10028	1.06687	2.72985	0.288959
XLOC_000790	0	0	0	0	0	0.119501	0	0	0	0.127266	0.140741	1.51805	0.551985	3.0131	0.299008
XLOC_000791	0	0	0	0	0	0	0	0	0	0.780298	0.392234	2.28458	3.38435	1.74944	1.49996
XLOC_000792	0	0	0	0	0	0	0	0.287678	0.276496	0	5.55312	1.12307	1.36121	0.309599	0
XLOC_000793	0	0	0.076831	0	0	0	0.0623095	0	0.31865	0.144675	16.2393	1.89829	3.76496	0.7136	0
XLOC_000794	0.0170875	0	0.042573	0	0	0	0.0517897	0	0.0882841	0.12025	4.98681	0.717181	1.24593	0.276791	0.0470872
XLOC_000795	0	0	0.89281	0	0	0	0.724064	0	0.740571	0	0	25.067	19.4447	23.2186	9.21646
XLOC_000796	0	0.146126	0	0	0	0	0.146948	0	0	0	0	4.88383	10.8523	6.39512	2.40489
XLOC_000797	0.546779	1.09862	0.681141	0	0	0.602179	2.2096	1.76353	5.64995	3.84783	1.41841	3.05985	2.78151	1.26528	0
XLOC_000798	0	0	0	0	0	0	0	0	0	0	0.130938	0.141232	1.02708	0.350405	0.0927273
XLOC_000799	0	0	0.0147091	0.119023	0.000184595	0	0.160059	0.276515	0.617413	0	0.669496	0.150112	0.305475	1.115	0.305835
XLOC_000800	4.74835	5.71063	7.97409	9.64167	24.8881	19.4387	17.4725	15.1518	17.2972	26.3379	20.9641	18.9112	19.2319	10.3822	3.66574
XLOC_000801	0	0	0.0749704	0.287442	0.257304	0.375249	0.950931	0.635187	1.69374	4.38446	4.55798	5.28503	13.2721	3.9948	2.55375
XLOC_000802	0	0	0	0	0.0533249	0.0444575	0.124971	0.217376	0.93551	1.30454	8.05926	6.40327	2.71678	2.06607	0.395592
XLOC_000803	0.00347212	0.04319	0.0636073	0.0301148	0.0336229	0.121302	0.915668	2.50216	7.43205	12.0369	6.46755	2.34214	1.14812	0.31066	0.0392529
XLOC_000804	11.9071	14.4123	41.5366	36.701	65.3773	53.1989	51.8837	53.0663	50.7768	52.6492	35.0624	27.6014	26.4286	15.2884	12.6456
XLOC_000805	11.6963	10.9203	2.57543	1.92228	2.51486	3.53568	2.89929	2.23131	2.63565	1.83392	1.60754	1.49896	1.69123	3.33474	5.69112
XLOC_000806	0.934197	0.593215	1.28333	5.95627	9.17414	24.5774	39.21	62.5756	52.523	41.4369	10.2057	7.5126	5.32334	4.85742	1.87032
XLOC_000807	0	0	0	0	0.268939	0.2253	2.39478	0.219682	1.3903	9.05571	26.6955	20.3967	41.9673	23.1308	12.4536
XLOC_000808	29.0214	31.201	39.5933	33.3269	43.0197	37.923	38.2539	52.012	43.1334	42.1823	24.7643	21.0997	23.2509	16.5102	15.546
XLOC_000809	37.3845	51.7193	37.6578	28.0273	38.3655	34.4013	23.2709	26.4193	21.9565	20.7464	16.7339	11.368	9.27566	14.8687	16.3346
XLOC_000810	42.6826	48.5628	9.12266	6.31488	17.4521	30.5821	23.8783	31.9905	33.098	33.3707	21.2949	40.0976	20.6531	24.0439	28.2823
XLOC_000811	32.3997	31.5761	21.5741	18.9424	20.5006	16.0283	13.115	13.7658	11.0018	10.1881	8.35352	14.9683	7.15001	13.4511	16.6708
XLOC_000812	0.0110068	0	0.0538786	0.155878	0.131396	0.110039	0.609004	0.219385	0.450275	1.54265	2.81631	4.80137	9.00408	4.35947	1.56141
XLOC_000813	0.0531511	0.0867264	0.152102	0.307322	0.285744	0.234364	0.649796	0.33911	1.30678	0.707097	0.36412	0	0.313263	0.0988914	0
XLOC_000814	0	0.0228523	0.0616133	0.0333218	0.0322056	0	0.180519	0.0265759	0.15723	0.0303768	0.517583	1.90463	19.7382	6.60689	0.711447
XLOC_000815	25.8423	24.3661	16.8509	18.5018	23.9514	17.4324	14.1231	15.5567	18.8201	26.9092	13.5703	12.2777	14.7112	15.0201	17.1251
XLOC_000816	10.3015	11.2746	3.85183	3.50937	2.89139	3.25893	2.46364	1.97515	1.12597	0.829094	0.482882	0.956195	0.596441	2.69036	7.88214
XLOC_000817	0.0326326	0.0165023	0.0225681	0.0263394	0.0764863	0.06791	0.460099	0.2844	2.8005	4.99394	5.44099	6.42478	6.43743	3.15454	0.977987
XLOC_000818	25.7234	27.5619	11.8995	12.9897	17.3614	24.1616	17.7632	20.3283	18.7081	20.1896	20.1787	13.9012	11.9354	10.8655	6.72972
XLOC_000819	5.17319	6.32605	14.1765	10.5379	18.0386	16.4253	11.9833	14.2762	12.4793	10.3178	11.5846	17.1842	8.22311	8.29691	4.90938
XLOC_000820	0.0198887	0.177819	2.54766	0.88964	0.520624	0.519033	0.648987	1.5631	3.53663	2.08031	1.01103	1.55481	4.6201	2.35675	0.174968
XLOC_000821	0.00393552	0	0.00615187	0.00854754	0.0685746	0.0933972	0.031016	0.0348445	0.255331	0.141093	31.9208	5.88107	92.5136	26.9058	41.5072
XLOC_000822	3.93948	7.43397	10.0814	11.2646	18.4816	20.1791	15.0957	22.1481	20.7883	21.4802	21.2805	11.1273	15.0531	6.6855	4.06549
XLOC_000823	19.0013	30.0349	25.121	17.7952	36.5146	30.1218	16.1323	12.0797	5.14256	2.87429	2.03358	2.25314	2.50471	3.89104	5.31411
XLOC_000824	0	0.0372584	0.568961	0.25821	0.15138	0.362626	1.07313	3.10393	2.29222	1.55362	1.61579	0.25898	0.486781	0.063617	0.0465885
XLOC_000825	0	0	0	0.0526981	0.252575	0.22428	0.126553	0.591905	1.06467	0.348421	0.177753	0.568233	8.95447	9.99933	0
XLOC_000826	0.367449	0.258723	0.888298	1.57265	0.660198	0.316514	0.238955	0.532886	0.553333	0.199061	0.238557	0.350505	0.720043	0.246007	0.15554
XLOC_000827	1.7068	1.33628	0.122972	0.0835957	0.203532	0.0664902	1.87662	0.1305	1.14702	6.0004	27.588	21.4012	58.1443	27.8761	12.4704
XLOC_000828	15.6937	13.0895	10.8412	7.26588	5.25442	6.23943	5.38269	7.0983	5.36924	4.5111	10.4585	5.67283	8.65423	28.8972	37.494
XLOC_000829	0	0	0.0403088	0.694853	0.793123	0.257522	2.78354	0.206227	1.98201	8.10983	20.2613	18.96	8.51352	8.51477	0.0339327
XLOC_000830	0	0	0	0	0	0	0.533386	0	0.336907	2.09027	0.876796	1.13965	0.362702	0.956353	0.11613
XLOC_000831	0	0.0474294	0	0.0481481	0.205095	0.00804764	0.6516	0.105344	0.527787	2.0542	2.04917	1.26498	3.83376	2.69392	0.194387
XLOC_000832	6.77007	8.01062	7.07985	8.38846	10.9771	10.5962	9.40556	10.6995	8.3243	6.74437	9.2491	4.93576	8.31051	6.06255	5.36238
XLOC_000833	0.394484	0.411088	0.490052	0.25572	0.335862	0.600355	3.07233	7.13244	18.3964	30.1955	10.7998	7.00556	17.9643	6.18911	1.90132
XLOC_000834	69.1026	48.7852	54.7742	144.21	189.037	93.0635	55.604	33.1775	15.2516	8.49351	11.5328	39.8642	14.4346	31.7547	36.7929
XLOC_000835	0	0	0.0603467	0.208094	0.190756	0	2.30392	0.106468	2.37671	3.62993	73.1398	34.391	145.048	47.4259	22.0152
XLOC_000836	0.168889	0.22483	1.61864	3.80372	1.57184	1.08679	1.7566	1.15033	1.404	2.55222	22.6411	38.2619	45.0013	25.2724	17.7595
XLOC_000837	0	0.0164004	0.0688755	0.656807	0.252419	0.549659	0.51864	0.261495	0.195497	0.229646	4.00417	1.59822	10.0101	2.53654	2.40168
XLOC_000838	27.3049	33.2888	30.6617	27.893	30.0125	25.4231	18.651	18.2333	14.3315	9.15713	7.4239	10.3168	8.0101	11.5367	15.5955
XLOC_000839	16.4679	16.7423	20.0636	13.4697	16.1433	14.0929	11.5157	11.7036	10.0677	9.39627	8.8534	9.98177	8.08551	11.8525	14.7657
XLOC_000840	0	0	0	0	0	0	0	0	0	0.267472	0	0	0	0	0
XLOC_000841	0	0.189558	0.475631	0.474036	0.120099	0.756071	1.2086	0.186647	0.354193	0.805625	3.91967	2.40766	1.26143	0.887982	0.173252
XLOC_000842	0	0.160548	0.104855	0.343118	0.448672	0.286204	0.357291	0.184322	0.18178	1.14894	4.00696	1.35127	0.643378	0.739877	0
XLOC_000843	0.247406	0	0.316129	0.6626	0	0.268607	0.489695	0.790144	0.254107	0.293126	4.13163	5.1449	0	1.14952	0.442723
XLOC_000844	29.7414	25.356	54.0892	73.2868	136.858	103.201	58.346	30.1352	9.38128	4.2811	2.91718	7.82893	4.72718	16.3686	20.4615
XLOC_000845	0.0930608	0.16022	39.5792	43.9472	23.7708	7.67368	6.71304	2.88247	1.67114	5.77203	11.6623	7.51594	12.1619	8.7175	0.904058
XLOC_000846	25.0845	27.5189	8.04695	11.4993	16.3549	16.109	17.4008	28.0325	25.6784	23.452	17.7722	7.95418	15.716	16.3249	16.5128
XLOC_000847	0.108047	0.10573	1.25102	1.99498	5.19762	9.55574	13.0218	12.6386	13.3572	36.0718	9.20183	12.7407	12.4222	4.36336	1.15147
XLOC_000848	0.0145506	0.176859	0.605933	0.248684	1.43088	2.29355	3.35746	3.50574	3.63028	12.783	4.11655	5.46585	3.7725	1.56727	0.376052
XLOC_000849	0.0915494	0.0898461	0.946441	0.665047	0.446246	0.510707	0.459615	1.94235	1.81946	2.07173	3.76002	2.10002	4.4683	1.99719	0.528951
XLOC_000850	15.3905	15.7648	24.0155	35.1161	58.9723	33.9636	19.1942	13.9425	7.6741	4.96664	3.5751	6.70104	6.17471	7.9188	10.7109
XLOC_000851	33.0347	27.8586	25.36	20.7082	24.8642	23.2929	19.5589	19.8077	18.5748	16.5643	18.3666	16.6399	15.8576	22.8744	30.193
XLOC_000852	12.8428	22.1463	16.5273	7.01038	4.16999	2.57954	4.98857	3.92796	7.34869	9.11743	16.1312	9.81042	7.12385	8.118	6.83311
XLOC_000853	7.20781	7.82148	1.38805	1.91879	1.2528	1.96616	5.38608	2.17795	2.67285	1.84339	30.4188	31.6753	39.757	21.2691	13.2316
XLOC_000854	19.4744	18.4024	12.1436	16.1132	17.4669	20.4338	16.477	16.2097	12.776	10.9403	8.00526	6.80662	7.96073	10.5318	19.7747
XLOC_000855	0	0	0.205818	0.22285	0.226142	0.189951	0.879036	2.04388	5.23389	2.67141	0.689939	1.75408	1.23797	1.01519	0.461337
XLOC_000856	0	0.557787	0	0	0.745067	0.613494	1.11939	4.77543	10.9841	3.98612	0.734261	1.60218	4.83119	1.31976	0.986935
XLOC_000857	0.0240247	0.0238364	0.35669	0.0386185	0.257744	0.231925	0.375224	0.787433	2.66168	0.985023	0.38272	0.789255	0.500978	0.351563	0.0240922
XLOC_000858	0.00314363	0.0510105	0.0536195	0.0743236	0	0	0.253639	0.106514	0.0714362	0.480367	16.444	5.49177	23.9831	7.49657	2.36957
XLOC_000859	0	0.0764157	0	0.0576845	0	0.189583	1.10031	2.46762	5.19346	5.80212	3.51999	0.989088	2.93234	0.331974	0.0716415
XLOC_000860	52.5905	80.5704	95.295	67.3085	81.5961	63.9938	44.0976	37.719	34.6792	32.4818	39.1289	63.6378	29.8094	36.171	25.9251
XLOC_000861	23.3886	24.3095	24.9279	3.62951	2.60348	3.03554	4.0707	3.27076	4.12667	5.06604	6.62246	2.89099	6.35613	10.5743	9.74409
XLOC_000862	18.9368	15.0215	10.3337	6.71451	5.21546	6.26431	4.57053	3.94273	3.81626	3.44058	5.72999	4.16693	6.68041	10.2365	12.8987
XLOC_000863	17.1233	14.944	6.07276	5.964	7.11027	8.7528	9.04053	10.5389	13.9863	14.7101	13.1061	16.5186	10.6996	13.0717	14.0861
XLOC_000864	25.2806	27.6938	18.3258	23.5026	30.3097	21.7779	20.678	21.0181	42.3493	82.2783	45.2727	54.4409	56.9762	41.2513	27.1774
XLOC_000865	13.0039	14.2822	9.91305	16.2819	28.885	30.4994	22.4384	25.4665	14.3316	10.3533	6.00172	6.00476	6.7167	10.1872	10.19
XLOC_000866	63.5429	64.4806	16.8782	14.9454	7.45772	9.00493	10.7221	8.18342	5.80359	3.59747	2.25344	3.79012	12.9169	24.4299	37.1486
XLOC_000867	14.1153	10.1989	10.7377	10.8525	16.5332	18.5902	13.2556	16.7497	17.2105	18.1292	8.66636	8.13054	11.2343	8.12431	9.87534
XLOC_000868	0	0.0120942	0.194492	0.0937789	0.0843627	0.20278	0.772317	2.17736	7.32976	9.96587	7.08931	1.95425	1.18835	0.465669	0.148335
XLOC_000869	0.0532712	0.0389989	0.064331	0.0903073	0	0.0973603	2.39835	0.0725946	0.947916	6.04337	15.8327	8.33352	6.86958	6.12533	0.153771
XLOC_000870	0	0.00758449	0.0956142	0.132371	0.267533	0.0831225	9.82524	0.161117	3.25374	17.6453	48.6612	24.2648	37.8623	14.5268	1.2489
XLOC_000871	0.00776014	0.0374076	0.088594	0.231622	0.235631	0.358685	2.32711	4.26195	21.8166	30.486	18.045	5.91699	3.88178	1.21394	0.234038
XLOC_000872	0.0128021	0.041244	0.0190942	0.0697696	0.172273	0	0.388752	0.145432	1.0593	0.648248	158.306	28.5192	448.333	107.638	168.352
XLOC_000873	24.1449	22.1082	13.3226	15.8705	27.8757	19.7422	21.5888	24.9102	34.1956	58.2794	35.624	20.4694	21.7406	15.3914	12.728
XLOC_000874	0	0	0	0	0	0	1.34194	1.42804	1.37253	0	3.44573	3.71662	11.2618	16.9055	0
XLOC_000875	0	0	0.883502	0	0.94965	0	1.07477	0	3.66425	0.831832	1.83981	0	0	0	0
XLOC_000876	0	0	0	0	0	0	0.640413	1.36301	6.55013	1.48696	4.11101	0	0	0	0
XLOC_000877	0	0	0	0	0	0	0.486633	0.129464	0.871024	2.25981	0.468577	0.673887	0.612586	0.417988	0
XLOC_000878	0	0	0.0899548	0.0959887	0	0	0.145906	0.0776336	0.596928	2.62551	1.31126	1.41435	0.122446	0.417747	0.0663287
XLOC_000879	0	0	0	0	0.43894	0.361026	8.61085	0.352452	3.04858	7.30516	23.3858	7.33788	30.0168	14.4129	3.61332
XLOC_000880	0	0	0.244194	0.260557	0	0.431741	2.77244	0.210745	1.82286	5.74741	17.7968	4.66182	7.31224	4.08221	0.540135
XLOC_000881	0	0	0	0	0	0	0.139451	0.148399	0.570522	1.61895	1.07422	0	0	0.159707	0
XLOC_000882	0.0561306	0	0.0699237	0.074614	0	0.247271	0.170123	0.181039	0	0.131669	0.0728049	0.157057	0.951802	1.169	0
XLOC_000883	0	0.32195	0	0.425995	0	0.352937	0.323762	0	0	0	0	0	7.06437	2.22474	0
XLOC_000884	0	0.0393468	0.213213	0.110562	0.162687	0.0443698	0.122165	0.132403	0.586035	1.04707	2.02074	1.45103	4.33094	1.00882	0.529486
XLOC_000885	0	0	0.033538	0	0.0335017	0.0817697	0.424788	0.787664	2.54121	5.39651	3.52776	1.36644	0.839574	0.194471	0.0682432
XLOC_000886	0.0048041	0.0204104	0.205774	0.0624028	0.171488	0.177685	1.00729	1.76552	5.73669	9.72642	6.35806	3.67923	4.69845	1.47431	0.493273
XLOC_000887	3.9305	3.95333	6.8957	9.32282	9.82765	7.99569	8.06038	9.44722	9.05631	9.63984	5.32398	7.05863	6.78241	4.1868	2.93582
XLOC_000888	0.158895	0.357661	0.884346	4.08167	21.1467	25.974	16.6342	23.0567	30.5135	35.4769	23.6961	35.8139	11.9591	7.7941	3.12294
XLOC_000889	0.0436301	0.00861534	0	0	0	0.110953	0.403727	0.154752	2.6665	3.1868	2.78689	1.51294	3.23757	2.08234	0.28903
XLOC_000890	18.0341	18.6377	11.1044	11.2747	17.6341	17.3145	14.6082	16.6754	14.3295	13.989	8.6873	10.1701	18.6858	11.5496	15.2251
XLOC_000891	0	0.0116082	0.0462661	0.0567466	0.0419961	0.30959	3.01605	6.38939	14.8295	24.7543	27.9075	10.2506	5.43001	1.8164	0.465868
XLOC_000892	0	0	0.0944558	0	0	0.000155225	0	1.37579	0	0.0675249	0	0	0.491448	0.527245	0
XLOC_000893	0.135357	0.137435	0.276143	0.349953	0.0334727	0.835331	4.12232	12.2769	16.1941	18.4791	15.0195	5.0444	3.13548	1.10612	0.346387
XLOC_000894	43.842	40.5879	24.317	19.5093	17.2927	17.4799	17.4368	13.2792	17.5462	24.4392	56.884	25.6609	24.5661	26.0977	23.2515
XLOC_000895	0	0	0.0447566	0.0816251	0.0496254	0.0576963	0.121651	0.0955038	0.132169	0.091136	22.8188	4.72778	20.7732	6.62467	7.20245
XLOC_000896	0.00734242	0	0	0.0673511	0.137849	0.0686258	0.657526	0.0330805	3.21545	1.34273	150.913	47.8555	19.3741	16.0803	0.380546
XLOC_000897	10.3358	6.71463	6.43271	7.71019	9.75705	9.61755	7.49155	7.95103	8.76915	10.0943	29.3284	106.944	31.3971	30.1262	20.1053
XLOC_000898	0	0	0.016454	0.214687	0.16347	0.348749	7.95582	8.57351	4.74538	8.07081	24.1609	8.75621	11.1204	3.84716	1.58084
XLOC_000899	25.8192	28.3388	17.8859	18.3447	22.9101	24.4759	12.3379	9.92965	7.27155	5.66029	5.50433	4.37342	5.10209	11.1759	17.2754
XLOC_000900	0.113165	0.212734	0.488398	0.417227	2.45351	1.90282	68.58	31.1251	200.507	512.054	1088.79	745.976	2181.27	759.868	273.592
XLOC_000901	0.00358931	0.0113629	0.117641	0.171434	0.0568842	0.613866	4.85188	13.9025	19.4062	23.6443	16.6606	7.97759	9.73038	3.22382	0.858631
XLOC_000902	0.0247713	0.0130972	0.0364319	0.117182	0.0866785	0.0823403	0.455438	0.187254	1.2437	1.11068	19.963	6.58722	227.531	100.656	144.01
XLOC_000903	0	0	0.0592114	0	0	0	0.0539393	0	0.27388	0.127813	3.92418	0.78488	0.19342	0.240634	0
XLOC_000904	0.0817044	0.0933617	0	0.132036	1.02236	0.531793	2.67679	1.31027	5.40744	3.84301	782.755	390.579	267.06	266.161	52.9057
XLOC_000905	2.24281	2.07224	1.70458	2.32757	3.05322	2.7654	3.34375	2.19277	3.42241	3.31641	5.2929	5.97135	14.3005	5.15242	2.89022
XLOC_000906	46.4112	35.9461	17.9706	15.8011	22.361	25.8581	19.6536	20.4308	19.4967	20.9598	13.7861	15.1281	13.6622	24.2144	29.6926
XLOC_000907	58.8869	83.1192	92.8419	92.6497	106.534	84.8515	89.3829	78.0844	49.3268	40.5739	20.8387	27.6761	14.3608	29.658	36.3354
XLOC_000908	21.5674	23.7066	34.6467	27.7899	38.0894	30.9495	19.3799	20.7334	21.9756	25.1	26.8597	25.7951	20.9994	21.0175	15.5523
XLOC_000909	0.883763	1.14314	7.56895	2.97465	1.3378	0.595645	1.40208	0.829158	2.28341	8.16172	6.9775	4.93846	7.27896	4.14267	0.916768
XLOC_000910	0.014507	0.131571	5.52498	25.8009	4.95826	3.41539	9.18011	5.58087	10.0236	14.3793	55.2926	67.6374	91.7429	19.8504	24.1964
XLOC_000911	0.185155	0.41946	28.4224	17.9955	22.1403	12.709	12.7939	11.8032	11.7261	23.3731	8.10628	14.331	6.21466	2.76426	0.834504
XLOC_000912	2.61655	1.65487	0.309224	0.169684	0.118248	0.180273	0.207325	0.0502442	0	0.0589187	0.0232058	0.20094	2.40973	1.8325	2.40166
XLOC_000913	5.47332	5.67838	3.90324	3.19362	2.53487	1.76218	1.52888	0.741679	0.785311	0.451341	0.384805	0.622338	4.50645	2.70617	3.70728
XLOC_000914	4.64669	9.07934	31.0103	17.729	15.7758	11.7725	9.08545	10.4952	8.99263	6.46842	7.36907	11.3488	5.47508	7.63257	5.70181
XLOC_000915	0.228203	0.232179	0.131358	0.241374	2.6845	2.02853	3.78152	0.780539	1.11395	0.709194	0.632128	1.34681	3.31054	22.9373	23.6624
XLOC_000916	61.9097	56.3591	44.28	65.8721	56.9804	67.4828	53.1443	64.5366	60.0254	48.9882	36.0869	43.2706	72.4318	54.2814	56.0437
XLOC_000917	9.56132	16.2261	7.28585	6.44544	6.0266	6.5354	4.98492	4.08682	4.23821	4.01252	4.11287	2.76806	2.85317	3.39621	2.8454
XLOC_000918	7.71088	7.96153	5.7707	10.6314	11.5258	8.18321	6.89833	4.13879	2.05447	0.990814	0.0817971	2.64273	0.453273	2.96352	6.88632
XLOC_000919	5.8922	7.07617	3.37015	6.4411	1.08519	1.19279	0.91025	1.2017	2.28393	5.09763	2.51557	18.5375	3.2308	5.42175	6.62495
XLOC_000920	235.977	321.408	44.6453	29.9111	15.5905	21.0635	21.3445	9.1887	6.85488	3.68256	2.61662	1.80476	22.188	70.9839	78.8056
XLOC_000921	5.12979	6.86859	2.62116	0.916979	1.18006	1.16981	1.67367	2.61339	3.54464	4.01422	2.15191	1.03914	2.33127	1.4364	1.52973
XLOC_000922	3.12624	2.53973	0.504106	0.489123	0.186685	0.336177	0.342469	0.0451161	0.0455219	0.132679	0.249261	0.479389	5.49543	2.93653	3.81114
XLOC_000923	3.81284	4.84783	1.32882	1.28616	1.0571	0.9982	1.10278	1.01211	4.47402	5.01919	12.8593	11.3132	14.5114	13.9028	7.25578
XLOC_000924	0.0238187	0.251006	31.2832	32.39	29.8555	16.2824	12.8421	9.64076	8.75586	6.45858	16.5358	10.6575	41.8703	14.0502	7.07251
XLOC_000925	27.9322	35.2804	15.8832	14.6993	19.8874	17.9217	14.3052	12.9218	10.3318	7.85169	6.70608	7.11597	5.44218	8.01666	7.45462
XLOC_000926	0.0326402	0.0331573	0.69338	2.44608	3.44325	5.03214	8.1439	15.5897	21.8548	17.7249	13.5685	7.29336	6.44818	3.60637	0.977609
XLOC_000927	0	0	0	0.051773	0.0993227	0.0420459	0.155375	0.0403439	0.0804682	0.141002	0.591034	0.3691	0.885895	9.54764	6.29203
XLOC_000928	0	0	0.367093	0.940532	0.185195	2.7381	9.08282	24.319	33.4167	32.9283	26.6043	10.8555	8.44234	4.20313	5.55938
XLOC_000929	33.7811	26.7422	7.60693	7.19042	6.04817	6.35303	4.71357	4.37748	3.38958	1.80833	2.01229	2.46547	2.7546	12.2878	18.6052
XLOC_000930	36.4022	41.2121	39.8682	30.3935	29.4541	27.4078	27.609	31.8958	38.3559	44.4507	35.9858	39.3538	47.2775	37.6932	25.7049
XLOC_000931	0.0462074	0	0	0.227215	0.0711907	0	1.02059	0	1.32715	0.418575	17.6944	11.2039	84.032	17.4207	0.665626
XLOC_000932	10.5664	12.126	13.8969	8.77786	13.0578	13.177	9.66977	6.0111	5.95179	7.95787	21.843	28.3714	49.9165	29.9437	12.3539
XLOC_000933	41.9127	48.7176	33.4981	30.4625	44.1875	34.3667	27.2511	25.7593	17.919	15.279	13.19	10.0274	8.02321	15.1146	15.6939
XLOC_000934	20.7236	24.6583	29.4837	20.1517	26.1009	33.9341	26.8159	33.6751	32.997	32.551	19.6834	16.5674	19.5715	16.7094	14.7763
XLOC_000935	0.0207573	0.0105327	0.172467	0.0983372	0.0155812	0.562571	2.98782	10.6573	7.58306	1.01025	0.320233	0.0206995	0	0.0466489	0
XLOC_000936	0	0.0123056	16.2115	4.42415	0.829283	0.309954	4.73339	10.196	14.9019	6.44969	58.1365	187.857	51.2281	50.0698	33.0696
XLOC_000937	0.00710292	0.0476376	0.188599	0.0491339	0.122946	0.601379	4.81929	12.0606	46.0509	81.7163	37.4185	13.5569	6.59602	2.45673	0.468244
XLOC_000938	25.4673	24.759	22.5943	17.7808	19.4852	17.4986	13.4734	16.0689	19.4161	22.9837	14.7608	21.1601	15.5414	19.4512	21.1637
XLOC_000939	5.84758	6.40995	3.97499	2.57029	1.68847	1.646	1.27696	1.02089	1.89899	1.4718	0.693101	0.710008	1.91691	1.31028	2.16556
XLOC_000940	20.5513	29.7501	25.2706	21.3424	31.4195	24.8713	26.4363	31.6299	36.2278	47.0087	27.5891	20.4193	18.6342	13.5958	8.46974
XLOC_000941	16.4366	16.6071	18.2968	35.3569	33.4373	29.4788	25.0585	23.7632	12.683	7.95276	11.655	6.38767	10.8353	11.1592	11.6269
XLOC_000942	0.0054178	0.00574595	0.247675	0.0571974	0.132242	0.126128	0.543815	0.549381	1.21738	3.19446	2.85155	0.757143	0.821427	0.155468	0.0192806
XLOC_000943	0.00318877	0.0209636	0.357534	0.67637	0.160067	2.20786	12.3036	33.2962	46.0646	55.3867	32.9145	11.9864	5.27781	1.83246	0.308285
XLOC_000944	41.0908	48.5	27.2803	25.127	24.2762	20.4092	14.3559	15.7538	13.6525	11.9552	11.7598	13.0704	9.71975	19.4197	16.5028
XLOC_000945	23.2315	34.302	7.80572	7.60601	2.56596	8.69698	22.9223	48.0039	65.8048	70.8159	11.3574	6.13835	5.2789	4.61247	2.21436
XLOC_000946	0	0	0.115913	0	0	0	1.25485	0.106172	0.552468	3.67498	10.3382	1.34407	3.55998	1.48919	0.23702
XLOC_000947	28.2937	31.6461	74.7858	83.841	105.176	108.238	99.7574	127.851	91.3894	72.4212	44.6609	39.7541	33.8003	24.8764	21.1107
XLOC_000948	0	0	0.305834	0.341404	0.267641	0.233078	0.515294	0.634432	1.24704	0.72842	7.94063	3.53988	24.7915	6.72674	3.76507
XLOC_000949	9.23504	8.9643	4.23734	9.69847	4.97545	4.26191	5.59346	10.124	14.9135	15.8478	24.3698	20.9057	10.2135	11.0781	8.19602
XLOC_000950	0	0	0	0.504443	0.159495	0	0.267891	0.131923	0.135954	0.160523	0.716948	2.22308	5.5158	1.4716	1.79562
XLOC_000951	0	0	0	0.54011	0.260723	0.230104	0	0	0.4382	0.774682	1.97395	2.73558	5.60714	2.03744	0.33144
XLOC_000952	0	0	0	0	0	0.312463	0.591877	0	0.298591	0.34691	0.383348	1.31384	5.24761	0	0.9108
XLOC_000953	0.0156411	0	0.123278	0.169414	0.159242	0.265103	1.04523	4.64164	16.4264	15.2763	11.0853	3.40147	3.29468	1.06649	0.446936
XLOC_000954	0	0.0141292	0.142754	0.10272	0.21069	0.175994	0.295222	0.159866	0.443573	0.200266	34.5258	10.2651	244.713	32.0155	40.8344
XLOC_000955	0.113259	0.177861	1.00967	0.810871	0.73773	0.443304	0.558162	0.409008	0.532118	0.471979	0.297891	0.40206	0.764342	0.292133	0.160622
XLOC_000956	43.7584	35.9805	19.3775	21.883	28.7459	37.3293	33.2951	34.0974	37.1442	48.1691	49.3664	52.0001	117.448	57.5597	71.3866
XLOC_000957	10.4975	14.2935	20.3606	14.2221	13.7105	9.34546	7.59316	6.46266	5.22705	4.39016	5.47722	9.41284	4.541	8.25337	7.01929
XLOC_000958	1.46368	0.738921	0.744335	0.638929	0.482835	0.559391	0.454033	0.490249	0.369021	0.241878	0.153217	0.105093	0.63381	1.70648	2.4542
XLOC_000959	0.622346	0.615903	0.636091	0.719196	0.846404	0.492754	0.445625	0.500317	0.488487	0.471584	0.851863	0.467848	0.781449	0.532801	0.231625
XLOC_000960	0	0	5.44605	9.36401	4.75353	4.86012	6.83666	10.694	24.0242	29.5668	15.7085	22.2168	11.2456	15.5307	10.2832
XLOC_000961	0.220665	0.421351	7.11401	2.59345	3.37504	1.87222	3.58225	2.5432	3.7023	7.87536	11.8956	10.4462	7.85705	5.20873	0.476416
XLOC_000962	19.2146	23.1972	18.9882	17.7256	16.054	15.3248	14.3439	14.8687	14.9095	17.3182	19.6836	28.0379	22.4756	22.1196	28.8276
XLOC_000963	5.20283	4.82467	2.10784	1.98747	1.16156	1.51954	1.39883	0.972782	0.916151	0.565834	0.340997	0.296849	3.87741	3.82603	3.9549
XLOC_000964	0.0958532	0.121853	0.357651	0.586691	0.976692	0.600025	1.1156	0.695487	2.01922	0.868618	21.8808	14.7931	32.8919	14.2259	12.4195
XLOC_000965	30.4727	25.4324	14.6037	10.827	16.5011	10.8968	11.3093	9.39669	12.9321	11.4037	7.68441	7.78179	13.5729	15.6646	23.9696
XLOC_000966	87.3268	93.8762	97.8564	94.6925	118.727	82.0082	62.3513	57.0725	43.1781	40.893	30.6818	46.108	32.1694	40.8512	49.7947
XLOC_000967	21.2945	25.348	11.5052	7.69746	10.5368	10.3362	8.77468	11.7048	12.6981	11.724	14.6641	29.551	10.5464	15.144	13.5424
XLOC_000968	0.0206078	0	0.535479	0.48339	0.440257	0.501836	1.226	0.840542	0.621391	0.667577	0.701524	0.302541	0.585145	0.153422	0.112542
XLOC_000969	0.494155	0.494481	0	0.119779	0	0	0.186917	0	0.0967729	0.226394	0	0.143031	4.24284	0.74268	0.928747
XLOC_000970	42.6314	49.992	10.3908	5.56246	2.69864	3.72669	3.4693	1.40776	0.804183	0.406189	0.404799	0.598511	12.2532	17.7211	29.2557
XLOC_000971	15.4944	13.0162	5.36061	4.93766	6.84339	6.06432	4.54652	4.41683	6.75445	8.6363	5.5472	5.12771	3.62112	7.45708	6.74349
XLOC_000972	16.361	15.8666	3.57239	2.64291	1.0219	0.886069	1.21732	0.284611	0.253625	0.232814	0.233874	0	1.11644	5.91711	10.142
XLOC_000973	16.9167	16.5278	29.0961	15.0486	10.9607	9.55894	7.36833	9.01646	7.37805	5.31648	10.4545	10.949	7.00531	10.8604	14.1419
XLOC_000974	5.11728	4.73809	1.84764	1.16402	0.513689	0.61226	0.60586	0.834774	0.958583	0.763901	0.439259	0.294053	1.40522	2.83469	4.43216
XLOC_000975	0.186874	0.26124	0.672943	0.310965	0.331112	0.708921	16.2197	25.3799	132.2	220.319	200.093	41.1165	6.87389	14.0567	0.628245
XLOC_000976	0	0.00494878	0.369869	2.91421	3.65322	2.25558	1.97756	1.11278	0.80714	0.908814	0.688124	0.259841	0.210038	0.0974189	0.0588697
XLOC_000977	0	0	0	0	0	0.248297	0.911088	5.21131	12.3471	16.2624	6.14098	1.7348	1.1469	0.130428	0.20709
XLOC_000978	0	0	0.0319871	0	0.0343819	0.0282789	0.531797	1.83578	4.84223	8.49282	3.31385	1.04178	0.391867	0.22282	0
XLOC_000979	0	0	0	0	0.0441432	0.072615	0.299756	1.63039	4.80325	7.11466	2.95048	0.737957	0.614926	0.114432	0.030282
XLOC_000980	0	0	0.539839	0	0	0.477257	0	2.32948	10.2991	10.6736	4.49666	0	1.46966	0.501398	0
XLOC_000981	0	0	0.0756808	0	0	0.0669074	0.491014	1.63287	6.0265	7.98054	3.46716	1.10492	0.721117	0.351459	0.111607
XLOC_000982	0	0	0	0	0	0	1.02549	3.27386	12.062	17.858	9.87441	2.84019	1.72122	1.76167	0
XLOC_000983	0	0	0	0	0	0	0.615145	1.63653	6.92086	9.64099	5.13344	0	1.54872	0	0
XLOC_000984	0	0	0.600714	0	0	0	0.974351	6.22121	9.46737	19.7954	9.38199	2.69855	4.90615	0.557939	0
XLOC_000985	0	0	0	0	0	0.0713963	0.589451	1.60303	4.82312	6.53904	3.02709	0.816268	0.549641	0.150016	0
XLOC_000986	0	0	0	0	0	0	0.381349	0.202909	0.195022	0.442724	0.734399	0.792135	4.80052	0.873482	0.346723
XLOC_000987	0	0	0	0	0	0	0	0	3.79392	8.6127	1.58743	1.71223	4.1506	0	0
XLOC_000988	0	0	0	0	0	0	0	0	2.01257	9.89905	2.52627	0.908291	1.10089	2.25352	0
XLOC_000989	0	0	0	0.0642215	0.258762	0.266038	0.439284	1.66211	0.898597	2.60658	1.25329	0.473136	0.0819231	0.111798	0.0443774
XLOC_000990	0	0	0	0	0.128461	0.316976	0.387699	0.722006	0.892211	2.25048	1.99101	0	0	0	0.088124
XLOC_000991	0	0	0	0	0	0	0	0	0	1.18649	9.84086	1.06145	2.57306	0.292614	0
XLOC_000992	0.114637	0.115168	1.14246	0.609547	1.6885	0.50501	0.579081	0.739483	0.473827	0.672279	0.148692	0.641527	0.777559	0.265277	0
XLOC_000993	0	0	0.11335	0.241907	0.121837	0	0.551559	0.293474	0.376089	0.426886	0.826147	0	0.308585	0	0
XLOC_000994	0.243006	0.162754	0.70635	2.69189	0.759234	0.0892093	0.409175	0.348343	0.0837008	0.285017	0.105065	0.113325	0.412064	0.843496	0.818449
XLOC_000995	0	0	1.05559	1.9712	1.17515	0.999879	1.03952	1.95216	4.09654	5.71468	3.45427	7.66336	2.56584	2.73119	1.11192
XLOC_000996	0	0.283343	0	3.74911	3.77649	6.52303	1.70973	0.909659	0.874371	0.661642	2.19492	0.39458	15.7822	0.979136	0.777196
XLOC_000997	0	0.198393	0.246006	0.525014	0	0	0.598528	0.318465	0.612173	1.85295	1.40878	0.276279	0.167431	0.114244	0
XLOC_000998	0	0	0	1.0952	0.367733	1.81475	1.38728	2.95258	2.27025	1.61055	0.71243	0.384219	2.79415	0	0.504526
XLOC_000999	0	0	0	2.54052	0.511814	0	5.02015	2.05471	1.18491	1.34495	0	0	0	0.442257	0
XLOC_001000	0	0.0122574	0.016868	0.0216206	0.019498	0.0186451	0	0	0.0872076	0	11.4783	6.48218	18.628	15.3006	10.5169
XLOC_001001	0	0.0124108	0	0	0.00942478	0.00913436	0.00923636	0	0	0.00923644	1.16826	1.31076	2.05213	2.28802	1.62764
XLOC_001002	0	0	0	0.0261474	0	0	0.0422646	0.0428423	0.127468	0.686756	4.06277	2.60164	10.6278	2.59055	1.34205
XLOC_001003	0	0.0437128	3.92512	0.101497	0	0	0	0	0.0292223	0	0	0	0	0	0
XLOC_001004	0	0	0	0	0	0	0.227331	0	0	0	16.3226	0.944751	4.08138	0	0
XLOC_001005	0	0	0	0	0	0	0	0	0	0	0	0	9.81968	2.51927	0.775691
XLOC_001006	0	0	0	0	0	0.0796369	0	0	0.0778864	0.182861	7.94828	5.37623	5.32281	5.51297	2.22169
XLOC_001007	0	0	0	0	0	0	0	0.0579194	0	0.127122	3.88919	2.33249	1.00931	1.56767	0.466756
XLOC_001008	0	1.78608	20.9214	2.18106	0.413726	1.67885	3.70067	2.80267	1.38006	0.239084	1.20251	0	0	0	0
XLOC_001009	0	0.0811886	0	0.114353	0.668324	0.371751	0.425696	0.183051	0.0900627	0	3.82441	1.84846	2.49268	1.0186	0.218229
XLOC_001010	0	0	0	0.115645	0.116126	0.184291	0.16851	0.0944543	0	0	2.39321	1.48253	2.41444	0.429365	0.236672
XLOC_001011	0.0320236	0.426804	2.3831	0.047736	0	0.157128	0.703738	0.45374	0.186108	0.0859352	0.45207	0.0566405	0	0.140521	0
XLOC_001012	0	0.256754	3.46432	0	0	0.039286	0.254652	0.193286	0.224944	0.172996	0.147473	0	0	0	0
XLOC_001013	0.581674	0.191461	9.49376	0	0	0.211385	1.38278	0.633059	0.797318	0.673253	0.502432	0	0	0	0
XLOC_001014	1.61589	1.8297	1.00771	0.159941	0.0774564	0.0329013	0.0926462	0.0322011	0	0	0	0	0	0.534796	1.3738
XLOC_001015	3.48335	1.48438	5.42943	0.1813	0.147694	0.368341	0.478047	0.171427	0.405821	0.193835	0.0616528	0	0.0873921	1.41481	3.13004
XLOC_001016	0	0.945666	3.17424	0	0	0	0.440178	0.4518	0	0	0.567788	0	0	0	0.348341
XLOC_001017	0	0	0	0	0	0	0	0	0	0	0.2224	0.0876493	2.72623	0.711705	0.162253
XLOC_001018	0	0	0	0	0	0	0	0	0	0	0.151767	0.183	1.20961	0.430427	0.107109
XLOC_001019	0	0.0203434	0.0277986	0.0645911	0.152836	0.0272664	0.0515337	0.0519801	0.31484	0.184131	31.2643	24.5935	86.0897	41.8642	41.0364
XLOC_001020	0	0	0.316471	0.328165	0	0	0	0	0	0	1.65989	0	0	0	0
XLOC_001021	0.317145	0.407559	1.41935	1.54345	10.3715	6.73709	12.0083	3.96258	38.6944	20.8104	7089.04	1469.69	3269.24	1305.67	854.319
XLOC_001022	0	0.0608172	0	0	0.0778465	0	0.0780055	0.0302119	0.0581623	0.0332317	0.973345	8.99692	12.7287	16.8824	6.52015
XLOC_001023	0	0.28295	0	0	0	0	0.571494	0	0	0.653906	2.2694	2.74523	2.09479	6.24316	0.814786
XLOC_001024	0	0.161692	0	0	0	0	0.311798	0.169552	0.161449	0.181616	2.43845	3.20594	3.12452	5.78767	0.606012
XLOC_001025	0	0	0.0279444	0	0.0580907	0.0245833	0.29761	0	0.236382	0.137713	4.61183	10.7655	16.0224	13.4981	1.87743
XLOC_001026	0	0	0	0.607802	0.397535	0.772522	2.26936	2.22091	3.3635	4.06194	5.1004	2.20795	2.4063	0.358292	0
XLOC_001027	45.0546	41.3576	82.6962	98.7104	45.4788	12.0614	7.55379	4.46809	1.36539	0.891917	0.792146	0.186544	1.32582	10.3999	19.5454
XLOC_001028	0.0452393	0.0466584	0	0.392909	0	0.0918581	0.0480387	0	0.0492794	0.056499	2.41732	1.40064	5.06667	1.22704	0.681155
XLOC_001029	0	0.0370372	0	0	0.166992	0	0.275264	0.0463477	0.511047	0.107968	23.4212	63.2139	84.7817	50.1755	43.2823
XLOC_001030	30.6169	30.7805	14.7791	13.464	12.7993	12.5601	8.93217	7.3284	6.56963	4.28921	3.74121	3.80688	4.70273	12.4189	22.7946
XLOC_001031	0.234937	0.228933	0.334236	0.560165	0.683389	2.04967	10.3239	25.4267	25.1455	17.4676	27.8805	20.3278	18.2531	16.1778	6.40574
XLOC_001032	0	0	0	0	0	0	0	0	0	0	1.38804	0.557656	5.9377	1.44093	0.148691
XLOC_001033	0	0	0.0466774	0.10005	0.0482229	0	0.0382578	0.160129	0.0393007	0.0455185	2.76618	0.986478	6.74636	1.89658	0.78437
XLOC_001034	2.79275	3.12495	0.746658	1.01629	0.496446	0.549933	0.459565	1.22537	1.45754	0.94076	0.444601	0.439594	0.591692	0.893017	2.13502
XLOC_001035	0	0	0.139204	0.0742742	0.146794	0.18542	0.459722	0.122967	0.530533	1.07062	88.1303	96.91	43.8636	18.3549	7.51987
XLOC_001036	0.155779	0.249783	0.314719	0.166063	0.158543	0.146687	0.321244	0.123524	0.683369	1.00052	28.9729	27.7739	27.7194	23.1033	6.7524
XLOC_001037	8.74032	6.46089	3.28913	4.17552	4.50985	5.56161	3.2206	3.71666	3.31687	3.1219	1.99935	2.5524	3.23674	4.1368	5.51778
XLOC_001038	10.5934	11.7309	3.33492	1.91922	0.792482	0.610008	1.11364	1.12023	1.14645	0.553557	1.80403	2.83424	14.6151	12.9996	14.5372
XLOC_001039	0.0288173	0	0	0	0	0	0	0.0656118	0.10798	0.0829705	9.23327	4.75927	4.26691	4.36377	0.7034
XLOC_001040	0.281154	0.332408	0.260659	1.33472	0.507782	0.198929	0.159094	0.0552773	0.219191	0.0955704	1.48136	1.3756	3.09687	2.58757	0.842087
XLOC_001041	0	0	0	0.162269	0.629877	0.24922	0.30194	0.0411025	0.630438	0.725773	195.561	189.204	469.27	185.356	78.0554
XLOC_001042	0.214787	0.222849	0	0	0	0.174424	0.0802071	0.0810931	0.165231	0.382546	10.7897	7.52698	22.2077	8.40106	1.00323
XLOC_001043	0.126546	0.234282	0.0723075	0	0.365656	0.18435	0.456965	0.20513	0.991213	0.667722	114.907	178.173	137.87	196.638	46.5354
XLOC_001044	0.0257013	0.0769064	0	0	0	0	0.0828248	0.0291086	0.22783	0.0656484	4.78826	1.63017	2.4679	2.02573	0.547898
XLOC_001045	0	0.163803	0	0	0.228082	0	0	0	0	0.205671	1.8918	0.826174	6.18047	2.17194	0.965762
XLOC_001046	0	0	0	0	0	0	0.636276	0	0.658035	0	3.30805	0.904682	10.9863	0	0
XLOC_001047	0.248915	0.207638	0.10665	0.118053	0.05884	0.30475	15.0807	0.24495	13.1874	18.8641	197.21	7.02242	30.4101	0.972239	0.171592
XLOC_001048	58.7771	55.1818	29.7631	25.8121	16.9492	13.9491	11.4465	11.9261	10.013	7.04514	6.40039	7.91568	14.2327	25.5335	33.5578
XLOC_001049	0	0.0784057	0.0354259	0.105292	0	0	0.554548	0.0272631	0.448728	0.122012	2.51619	3.72698	10.3859	4.8501	0.616231
XLOC_001050	0	0	0.203299	0.195908	0.202487	0.15707	0.425172	0.315039	0.445788	0.663905	7.65776	3.68429	4.04376	3.95817	1.01415
XLOC_001051	0	0	0.139916	0.138839	0.422672	0.619931	0.405986	0.226133	0.455927	0.765405	9.54587	3.81819	2.60461	6.45254	0.87901
XLOC_001052	0.0304026	0.0608867	0.458526	0.319526	0.265578	0.0378025	0.105437	0.0734321	0.766685	0.677793	1.62844	4.01096	1.76312	1.39908	0.4767
XLOC_001053	0	0	0	0	0.0807652	0.0690504	2.84077	0.806361	2.18342	9.40886	12.3804	18.564	9.79115	11.1814	0.201302
XLOC_001054	0	0	0	0.0664925	0.0674436	0.0582048	1.37253	0.172938	0.664433	0.526261	8.01251	13.9307	17.0243	10.1113	1.77396
XLOC_001055	0	0	0	0	0.0490819	0	0.0384653	0	0.317454	0.506899	0.209272	3.25224	2.0276	1.04679	1.1065
XLOC_001056	0	0	0	0	0	0	0	0	1.11795	2.5305	0	1.77278	0.39092	0.271489	0
XLOC_001057	0	0	0	0	0	0	0	0	0.153868	0	9.029	3.5185	13.079	11.7601	8.57875
XLOC_001058	0	0	0	0	0	0	0	0	0.0546635	0	0.840967	0.305372	4.2275	0.948007	0.771887
XLOC_001059	0.0953783	0.14791	4.00087	0.145625	0	0.185324	0.234917	0.293879	0.346797	0.0659719	0.385883	0	0	0.0687548	0.0532498
XLOC_001060	9.1921	9.23237	3.42258	3.80337	3.99001	4.99942	4.38735	4.66128	3.58909	2.05855	1.73269	1.80657	2.29367	5.24379	9.1129
XLOC_001061	0.116091	0.0565961	2.18505	3.70401	3.69633	5.62218	5.04867	7.90731	5.83426	5.11223	1.02954	0.777611	2.79864	0.483635	0.258116
XLOC_001062	0	0	0	0.0510449	0	0	0	0	0.0399672	0	5.56949	1.08425	6.8096	1.1448	0.241412
XLOC_001063	0.640669	0.407957	1.13461	0.552737	0.275681	0.350363	0.152544	0.261724	0.322782	0.0538703	0.101427	0.0949401	0.298286	0.301223	0.115404
XLOC_001064	0.456325	0.521358	0.648381	0.339061	0.0438066	0.125989	0.122786	0.189438	0.118066	0.0928982	0.111898	0.220297	0	0.181418	0.0979821
XLOC_001065	0	0	0	0	0.139278	0	0.211972	0	0.110355	0.255382	3.79964	0.631794	18.0289	1.26893	0.374323
XLOC_001066	0.305903	0.604346	21.6005	4.54628	0.257498	0.647936	1.00327	1.35591	0.637118	0.196432	0.173565	0	0	0.1668	0.420168
XLOC_001067	0	0.0754525	4.94385	15.3881	0.139122	0	0.0692379	0.0941617	0	0.0277945	0	0	0.0442654	0	0.0198818
XLOC_001068	0.178082	0.621639	2.8989	0.122836	0	0.101441	0.185525	0	0.191608	0	0.246141	0	0	0.112703	0.0834507
XLOC_001069	0.672092	1.13104	1.66669	1.35643	2.26176	2.96525	2.13528	1.68609	0.608189	0.605432	0.213331	0.130256	0.373184	0.496469	0.643143
XLOC_001070	0	0	0	0.175801	0.172161	0	0.140559	0	0.567661	0	8.72146	19.2912	7.30551	6.84686	2.33637
XLOC_001071	0	0.0823303	0	0.125383	0.612207	0.155404	1.12592	0.0849671	1.26868	0.582324	100.945	68.1573	84.0162	27.9849	21.2484
XLOC_001072	38.9331	33.321	19.2095	18.873	27.649	25.4305	20.4093	24.1778	21.7658	20.1919	22.7971	11.6831	10.6748	16.3664	17.4748
XLOC_001073	0	0	0	0	0	0	0.384229	0.137997	0.133305	0.305912	0.85864	4.02116	4.87314	3.74452	0.233741
XLOC_001074	0	0	0.102341	0	0.0488888	0.0394298	0.108496	0.157699	0.189911	0.0432296	0.389165	2.25477	1.41032	3.68213	0.592443
XLOC_001075	0	0	0.285214	0.308322	0.302599	0.084622	0.409478	0.0838848	0.32389	0.12679	2.81212	2.84779	9.64413	2.86978	1.46632
XLOC_001076	0	0	0.178578	0.0576312	0.0553764	0	0.0406015	0.0895304	0.55703	1.04057	6.42905	6.8017	15.2651	6.51092	4.77765
XLOC_001077	0	0.00636746	1.3211	1.30576	0	0	0.101909	0.145981	0	0	0	0	0.000827112	0	0.0349634
XLOC_001078	0	0	0.847039	4.11805	8.14228	22.0597	63.2262	49.1591	41.9842	19.7495	42.6704	12.1876	12.7559	11.4219	2.12617
XLOC_001079	0	0	0.0908337	0	0	0.119905	1.23527	0.0616457	0.742775	0.896757	6.06968	2.0712	22.9205	4.11123	1.26076
XLOC_001080	2.50603	2.82896	4.53519	8.12382	0.189896	0.689351	1.32186	1.98833	3.73252	5.46846	14.0674	12.1473	4.35368	5.13296	3.08522
XLOC_001081	16.5096	22.0657	188.952	9.55841	0.92857	5.40273	7.01226	11.4035	7.60592	1.07924	4.41579	0.225138	1.47723	2.64421	7.89459
XLOC_001082	0.0462924	0.0461548	0.311468	0	0	0	0.192878	0.043127	0.286292	0.511812	6.30637	2.99116	2.01997	1.13611	0.448073
XLOC_001083	0	0.0294331	0	0	0	0	0	0.067339	0.16442	0.0759184	3.13003	0.699584	1.8465	0.75992	0.896571
XLOC_001084	0	0	0.129678	0.330405	0.0627955	0.104439	0	0	0.250997	0	6.62823	1.26529	0.646493	2.04661	0.624811
XLOC_001085	0	0	0	1.13818	0	0	0	0.935193	0	0	94.4859	7.16524	10.8227	8.61187	4.23555
XLOC_001086	16.4133	11.6026	5.88841	4.95467	3.08212	2.57215	3.2287	2.13819	2.99502	2.15924	1.72081	1.33583	3.90599	11.2279	18.3704
XLOC_001087	8.76075	7.01617	2.67525	4.55739	5.15954	3.49799	2.21057	1.3363	0.81698	0.479133	2.20373	4.57863	7.13171	6.03842	7.35392
XLOC_001088	0	0	0	0	0	0	0	0	0.117741	0.122273	22.0243	0	0.119846	0.0142411	0.110388
XLOC_001089	0.896315	0.65502	0.414765	1.01939	1.1585	1.72668	1.04389	0.9143	0.994364	1.1933	10.3991	6.22282	9.93699	6.99618	3.65582
XLOC_001090	0	0	0	0	0	0	0	0	0	0	0.34707	0	5.44483	0.309599	0.491573
XLOC_001091	0	0.0898013	0	0	0	0	0	0	0	0	0.115941	0.625282	13.3385	3.61984	1.06739
XLOC_001092	0.00995413	0.0100002	0.111602	0.145552	0.253243	0.679687	0.603389	0.620701	0.576003	0.221825	0.0774668	0.0696309	0.20255	0.0575861	0
XLOC_001093	0	0	0	0	0	0	0	0	0	0.268577	0.594027	0	3.88296	0	0.420676
XLOC_001094	0	0	0	0	0	0	0	0	0	0.655521	2.17478	8.6011	2.84316	0.646661	0.513376
XLOC_001095	1.24922	0.753001	7.46974	1.32846	1.67271	0.550316	0	1.07443	1.29084	0.586074	0.648127	0.699081	0.847317	0.289077	0.688482
XLOC_001096	0	0	0	0.292385	0.58904	0.363361	0.111108	0	0	0.257981	3.56619	1.84635	3.1703	3.18118	0.303059
XLOC_001097	0	1.3184	10.3538	0	0	0	2.20971	0.470298	0.452017	0.513069	1.13478	0	0	0	0
XLOC_001098	0	0.447893	7.21999	0	0	0	1.35124	0.479313	0.460682	1.56871	2.89134	0	0.755989	0.515837	0
XLOC_001099	0	0	0	0	0	0	0	0.1029	0	0	0.124145	0	0.81149	0.110742	0
XLOC_001100	0	0.599411	3.22082	0.793122	0	0.438068	1.4065	0.641461	0.616527	0	0.257964	0	0	0	0.365368
XLOC_001101	0.502727	0.252527	3.44446	0.668273	0.336576	0	0.253948	0.540485	0.259738	0.294819	0	0	0	0	0.69267
XLOC_001102	0	0.257215	9.88731	3.06305	0	0.281971	1.03465	1.10104	0	0.300293	0.332087	0	0	0	0
XLOC_001103	0.227718	0	3.40411	0	0	0.25079	0.230059	0.24482	0.470609	0	0.295364	0	0	0.263476	0.20917
XLOC_001104	0	0.285105	1.85603	0.377243	0.0949994	0.156273	0.0716774	0.305106	0	0.0832134	0.184048	0	0	0.246266	0.0651691
XLOC_001105	0	0	0	0	0	0	0	0	0	0	5881.91	576.757	0	0	0
XLOC_001106	0	0	0	0	0	0	0	0	0	2.47505	2.73711	11.8092	0	24.416	1.93836
XLOC_001107	0	0	0.45649	0	2.45333	2.01785	4.81273	0.787928	1.13595	2.14896	0.950598	0	0.621373	0	0
XLOC_001108	0.192788	0.290521	0.120081	0.768816	2.58143	0.530803	0.973852	2.17631	1.69329	1.3567	0.625146	0.134859	0.163455	0.557653	0
XLOC_001109	0	0	0	0	0	0	0.376452	0	0	1.31112	0.966625	4.69178	4.42295	4.31133	0.34227
XLOC_001110	0.064912	0.117382	3.02428	3.79663	3.99819	1.10093	0.695142	0.209361	0.0536596	0.0609071	0.101034	0	0	0	0.0476999
XLOC_001111	0	0	1.54684	2.31083	3.3253	0	0.50179	0.266993	0	0	0.322115	0	0	0	0
XLOC_001112	0	0	0	0	0.156146	0	0.235626	0.125372	0	0	1.51256	2.4472	5.93224	2.02388	1.28539
XLOC_001113	0	0	0	0	0	0.536465	0	0	0.503339	0	7.58176	0.681485	0	1.1272	0
XLOC_001114	0	0.182815	0.226689	0	0.243661	0.40082	0.183844	0.195639	0.188035	0.640295	3.06839	1.27293	1.54285	0.210547	0.334301
XLOC_001115	0	0.199804	1.73429	2.90812	0.266306	0	0	0.641461	0.411018	0	0.257964	0	0	0	0
XLOC_001116	0.968795	0.756995	3.62058	1.71708	1.00895	0.355651	0.761255	1.38874	1.77968	1.76755	1.39621	1.20478	2.19037	0.498188	0.494381
XLOC_001117	0.308998	0.82781	1.92465	0.684583	0.275833	0.113435	0	0.332206	0.638586	0.362418	0.267194	0.2882	0.349311	0.71504	0.37844
XLOC_001118	0	0	0	0	0	0	0	0	0.751739	1.42212	1.25815	2.71413	2.87844	3.08638	0.445497
XLOC_001119	0.438721	0.330564	0	0.145797	0.146862	0	0.221616	0.353753	0.453337	0.771851	1.56488	1.84136	0.185984	0	0.201493
XLOC_001120	0	0	0	0	0	0	0	0	0	0	0.898934	0.430936	2.87272	0.534588	0.56587
XLOC_001121	0	0	0	0	0	0	0.326733	0	0.668256	0.948145	34.8112	42.9765	6.57974	1.49665	0.891052
XLOC_001122	0	0	0	0.139397	0	0	0.105975	0	0.216713	0	2.72026	2.2006	4.08974	3.0333	0.385285
XLOC_001123	0	0	0	0	0	0	0.182271	0.193902	0.186366	0.211541	1.63753	1.0093	4.28162	1.87824	0.82833
XLOC_001124	0	0	2.75062	0.587036	0	0	0.44629	0	0	2.0718	2.86393	3.0891	7.48827	0.51129	0.405634
XLOC_001125	0	0	0	0	0	0	0	0.044295	0.340586	1.40138	0.213759	1.2681	0.698639	0.143043	0
XLOC_001126	0	0	0	0	0	0	0	0	0.152485	0.692322	0.957025	2.47744	0.250244	0	0
XLOC_001127	0.924038	1.39873	1.14487	0.614137	0.1525	0.410008	0.752197	0.900803	0.945811	0.49733	0.299525	0.161835	0.496276	1.39222	1.32177
XLOC_001128	61.0063	71.5636	58.0121	75.5814	101.185	81.9493	53.414	58.1663	36.272	19.2513	13.6742	20.2303	10.0141	25.174	35.8639
XLOC_001129	8.67763	15.527	52.7946	37.1127	58.0585	37.2884	23.6801	23.1393	13.7676	9.6236	21.6069	21.9153	25.2101	16.3727	8.58462
XLOC_001130	0	0	0.180293	0.188025	0.0871567	0.156809	1.10975	0.659577	2.56262	9.18342	12.5107	10.8701	3.60535	2.82743	0.833328
XLOC_001131	0	0	0	0	0.0644962	0.0540481	0.554011	0	0.973115	4.48463	8.36608	3.75006	2.61283	1.66506	0.515732
XLOC_001132	16.8004	18.3396	12.4513	12.679	4.92024	5.1466	4.61004	2.30454	3.12255	3.83025	8.79478	2.90852	27.4465	11.0957	9.90514
XLOC_001133	0	0	3.64881	2.29495	5.58057	5.82929	4.30971	2.50107	12.063	47.5855	15.2023	37.0359	2.81963	9.66435	5.64194
XLOC_001134	0.0589782	0.0746922	0.520684	0.0715972	0.483225	0.187395	4.08221	0.241177	7.59449	1.34054	81.7218	78.378	637.251	355.54	17.4609
XLOC_001135	40.1358	44.324	30.1265	24.8018	27.6049	23.5186	16.8967	19.224	16.6281	16.8009	15.961	20.3257	14.2544	22.4054	34.1546
XLOC_001136	0.233517	0.086185	1.7412	12.6145	62.7074	44.8505	13.1693	7.24643	9.92284	8.79217	2.86017	2.44964	0.787491	0.429081	0.122908
XLOC_001137	0.0498409	0.0183895	0.11825	0.161054	0.648455	0.236072	32.8988	0.271828	23.6248	28.2657	372.433	162.16	1637.19	730.303	93.9856
XLOC_001138	0.930409	0.93013	0.31925	0.248786	0.155171	0.173932	0.0940443	0.100203	0.166266	0.159259	11.5367	0.872974	1.76024	1.77302	2.32579
XLOC_001139	0.751983	0.358937	1.04502	0.483998	0.105334	0.0867835	2.19532	0.723927	2.05556	1.32259	25.5403	38.0544	528.31	145.69	48.3682
XLOC_001140	0.0283154	0.169605	0	0.126156	5.95116e-06	0	0.386664	0.151583	0.499503	0.253257	3.37699	1.35229	30.7555	9.02444	1.54038
XLOC_001141	51.4042	58.3415	34.8604	26.574	35.8211	28.8946	20.4537	21.2159	14.0046	10.888	8.31147	10.8189	11.6221	18.92	32.2809
XLOC_001142	0.44744	0.278151	0.0444188	0.357651	0.2456	0.945232	1.10238	1.12916	0.816016	0.989218	1.01927	0.660161	2.3739	2.34768	0.433663
XLOC_001143	0	0	0	0	0.465401	0.366461	0.445701	0.123627	0.58395	0.796	2.65183	3.71619	6.62457	3.0268	1.42937
XLOC_001144	0	0.0462687	0.059997	0.127583	0.441743	0.570027	0.239464	0.259344	0.351089	1.49244	2.62138	2.47588	12.0344	4.00494	1.91386
XLOC_001145	5.86048	5.44649	19.5709	23.4719	28.4004	31.6588	17.0533	16.6549	13.2075	10.9202	12.293	27.4636	14.4051	11.4206	8.61495
XLOC_001146	0.037389	0.037852	0.0496815	0.153255	0.203068	0.12443	0.306185	0.0816255	0.312592	0.534309	1.9155	1.23561	8.36285	3.27211	1.0258
XLOC_001147	53.7862	54.8235	71.6307	59.3597	91.9556	84.1294	58.945	67.4395	49.4898	49.1585	44.7363	40.7374	40.413	36.2434	31.7991
XLOC_001148	0.00811442	0.00831736	0.0457329	0.0597029	0.079517	0.0570771	3.4577	0.0654124	1.47546	4.27985	19.6123	5.14433	20.9156	5.4111	0.832026
XLOC_001149	0	0.0351876	0.050015	0	0.38314	0.295331	12.9198	3.1309	8.36271	106.278	75.6186	122.486	60.2199	62.9369	3.40036
XLOC_001150	0	0.0829097	0.0385483	0.0424238	0.655789	0.139634	9.07163	4.94654	9.47924	120.696	62.7484	142.888	73.5923	94.438	5.97432
XLOC_001151	29.0858	25.7568	13.5933	35.8874	28.4971	31.0427	24.6917	27.0233	39.1057	20.7372	111.066	92.3767	122.022	73.408	51.159
XLOC_001152	0.109496	0.089864	0.664119	0.722114	2.00283	1.26773	10.1454	2.68997	12.4326	30.5757	191.02	134.846	155.737	99.7067	20.6298
XLOC_001153	6.54007	10.886	79.3508	89.7709	87.7709	53.6473	39.5713	46.2768	39.4453	39.9915	12.3917	11.5231	12.7913	7.45029	5.41114
XLOC_001154	13.4887	13.1562	9.02015	4.88852	7.30031	6.0226	5.10674	5.56071	6.65196	6.74258	7.15715	8.17238	8.8782	9.44458	12.6001
XLOC_001155	0.724816	1.0577	44.9812	1348.67	20.2464	10.7856	22.1758	13.2987	4.97157	1.11856	0.359256	0.0622336	0.394802	0.257106	0.590949
XLOC_001156	0	0	41.709	933.483	88.708	13.1292	30.2228	13.0012	4.9554	1.73764	1.15243	0	0.133332	0.0384261	0
XLOC_001157	8.76667	5.90024	2.13459	2.00466	2.52662	4.58697	5.58323	6.36012	7.05967	7.72047	37.1494	26.2255	259.455	97.5537	62.2478
XLOC_001158	0.0971707	0.0414559	2.15431	1.1239	1.37852	0.999756	1.65093	2.82728	2.99743	3.08875	2.71014	1.93406	0.836241	0.778912	0.496365
XLOC_001159	0	0	0.263174	1.05076	0.926328	0.283411	2.01036	1.19501	1.08944	1.44989	23.6721	4.28644	10.7401	4.28489	0.437915
XLOC_001160	0	0.06524	17.5253	35.4042	25.4595	18.064	15.001	9.90723	9.22282	6.06024	9.12673	6.0176	6.62837	2.63743	1.42073
XLOC_001161	3.21715	3.37316	1.60606	21.7763	6.9204	3.8064	2.57362	1.24028	1.74721	2.32562	15.9676	17.0272	24.9487	14.4152	6.61662
XLOC_001162	0.0965052	0.0421634	0.0778676	0.130048	0.155397	0.0969003	0.473111	0.0792125	0.309679	0.612243	6.19762	6.45282	25.668	9.89476	3.56038
XLOC_001163	0	0.0310021	0.0410927	0.0406412	0.0808375	0.0319073	1.88655	0.0315544	1.27088	0.895522	27.7411	15.5066	99.1827	46.2008	22.6777
XLOC_001164	0.0762219	0.17153	0.213523	0.377788	0.536657	0.31976	54.312	0.569128	30.2498	15.1071	402.067	159.594	1744.2	580.251	79.0774
XLOC_001165	0	0	0.0420244	0	0.0415794	0.0991956	0.182598	0.885784	3.30291	6.36372	4.12301	1.33447	1.00822	0.286968	0.121826
XLOC_001166	0	0.0226259	0	0.105711	0.0332822	0.117033	0.705905	0.671552	4.08658	7.02073	6.16123	1.45015	1.13683	0.22089	0.176638
XLOC_001167	3.6733	2.78238	15.1261	92.8112	6.1413	3.46827	2.34162	3.13037	4.39521	3.708	7.98542	16.4539	10.4098	9.26703	6.17132
XLOC_001168	0	0	0	0.184841	0.0891012	0	0.432545	0.59553	1.35327	5.95447	4.992	2.12465	1.17326	0.740617	0.117464
XLOC_001169	0	0	0	0	0	0	0	0	1.42496	3.29539	12.4648	2.02554	0	0	0
XLOC_001170	0.00663493	0	0.175454	0.0459535	0.825836	0.288125	0.793324	0.390806	0.2045	0.608803	0.727228	0.544085	8.56094	3.75819	3.63493
XLOC_001171	0.0210863	0.0486338	1.59829	10.5133	4.67736	3.93313	4.73928	1.80533	3.14505	9.49465	19.4542	12.4861	14.8625	8.19224	2.04708
XLOC_001172	0	0.0175376	0.167163	0.0391654	0.0547484	0.219009	0.468125	0.231689	0.960895	4.08669	32.0146	18.9954	14.9133	8.73146	2.67956
XLOC_001173	0	0	1.05733	0.277282	0.280575	0.146655	1.95137	0.339344	4.36153	2.38427	54.2038	77.4762	352.59	145.459	6.43516
XLOC_001174	7.24305	6.16822	6.91517	7.07654	7.99679	11.0985	8.65848	13.6034	12.0657	11.7828	6.36092	7.25347	5.169	4.01704	4.59511
XLOC_001175	20.9959	19.6545	36.6076	15.1154	9.88614	9.06271	6.89946	8.23059	5.84107	4.22938	10.0616	10.9682	7.80545	12.4601	21.5421
XLOC_001176	0.251473	0.382925	0.28026	0.169646	0.0349055	0.113473	0.295007	0	0.282315	0.0883787	11.6135	8.2484	106.542	24.2554	16.4541
XLOC_001177	0.0621923	0.0626762	0	0.0426469	0.1671	0.102497	0.346237	0.067366	0.491825	0.227113	16.2478	1.36817	3.46419	0.603013	0.0298923
XLOC_001178	0.366762	0.183869	0.234262	0	0	0	0.180048	0.389422	0.187598	0.215493	0.466888	1.2409	4.36945	2.76034	2.32664
XLOC_001179	0	0	0.321944	0.144963	0	0.110702	0.301526	0.228603	0.422132	0	0.394301	1.73466	7.96297	1.92429	1.09901
XLOC_001180	0	0	0	0	0	0.589287	0	0.193651	0.186058	0.637802	0.465148	0.244196	0.636247	2.64554	2.90593
XLOC_001181	0.00468101	0.00465223	0.0310105	0.0328152	0.0320301	0.042667	0.311055	0.131341	0.486819	1.28765	8.23795	6.89841	10.2789	6.02214	2.36313
XLOC_001182	0	0	0.0155457	0	0.0444002	0	0.185477	0.08474	2.06077	5.10668	0.761629	5.75767	0.862063	0.264743	0.521056
XLOC_001183	23.7485	22.2637	21.695	18.2264	14.2794	18.3827	12.2452	15.216	13.6629	12.2247	10.7259	16.0536	9.88569	15.1371	21.4722
XLOC_001184	0.0464401	0	0.219196	0.290811	0.062796	0.0520801	0.119962	0.0775519	0.0507417	0.0592842	5.87709	4.03532	15.7306	10.1449	3.99905
XLOC_001185	0	0.0389776	0.0813585	0.244223	0.173153	0.05	0.0698363	0.0484235	0.0242344	0.0284135	4.35006	4.57969	34.8534	19.9525	5.35457
XLOC_001186	0.0507446	0.102102	6.95974	8.44356	3.75735	1.0166	0.696375	1.25456	2.11964	1.44371	1.61407	6.39295	2.07466	2.1596	0.554462
XLOC_001187	60.4417	64.8021	62.4404	33.3977	30.8411	30.3532	23.7289	24.8318	21.7729	18.4914	10.8741	12.1569	15.096	26.6106	46.1406
XLOC_001188	0	0	0.0671996	0.270196	0.0668586	0.0806274	0.0986193	0.0801578	0.0768776	0.0877878	3.92805	3.80895	11.896	4.39419	2.33401
XLOC_001189	0	0	0.466602	0.530681	0	0	0.407247	0	0	0	5.72165	0	0	0	0.337112
XLOC_001190	0.0690047	0	0.190103	0.0960764	0.184778	0.227751	0.137961	0.222681	0.868578	1.59747	29.9703	17.2209	6.02796	14.7154	0.745548
XLOC_001191	0	0.0701115	0.0972944	0.794682	6.2576	0.59153	0.473577	0.134842	0.127204	0.0720299	8.30184	63.6112	88.9747	47.3263	58.4119
XLOC_001192	34.6674	34.1916	8.12621	7.73945	5.02954	6.08658	4.81612	3.66764	4.43162	3.90691	3.20765	2.73329	4.34621	15.3185	23.9947
XLOC_001193	47.8028	62.8262	14.443	12.4915	7.29381	5.91904	3.72268	3.11118	4.31123	1.88169	0.56904	0.392942	1.11749	11.0976	14.6742
XLOC_001194	0.0328455	0.0663437	0.179968	0.189193	0.0921829	0.0382312	0.77589	0.18776	0.848403	2.21676	9.16966	7.53521	47.3926	11.5814	4.07714
XLOC_001195	0	0	0	0	0	0.194231	0.182591	0.125205	0.683543	0.504023	67.792	5.08462	27.2326	0.429241	0.160133
XLOC_001196	92.1815	97.7166	256.97	325.181	370.023	355.912	233.507	172.862	76.9721	59.998	108.006	85.7978	69.3684	63.0682	76.8655
XLOC_001197	0	0	1.35868	1.90925	0.509252	0.830615	2.63089	2.3763	6.73076	16.9019	15.6058	18.9967	22.806	9.60607	4.32849
XLOC_001198	5.52533	7.44541	1.59586	0.909152	0.223169	0.652544	3.01672	6.64478	24.0013	30.0007	53.5	30.6451	19.4277	11.6248	9.7242
XLOC_001199	23.4755	26.962	26.0693	21.4505	22.6864	16.946	14.9509	12.3997	10.4635	6.55559	6.98163	11.2048	7.40419	10.7687	14.6955
XLOC_001200	0.0324262	0	0	0.227227	0.102983	0.142407	0.717091	0.398276	1.83398	3.30055	3.66363	1.00483	0.965723	0.104882	0.0368373
XLOC_001201	0	0	0.0739508	0.0824144	0.0257556	0.0896229	0.461575	0.785352	1.5004	2.30183	2.7862	0.695344	0.467405	0.176151	0.0370693
XLOC_001202	0	0.0337796	0.131343	0.156425	0.0396714	0.0823768	0	0.0738561	0.0293829	0	1.17428	0.984812	8.5412	2.38186	0.885934
XLOC_001203	0.161767	0.214755	1.03144	1.53552	0.924125	0.430799	0.109128	0.14484	0	0	0	0.173473	0.270866	0	0
XLOC_001204	0.0408112	0	0	0.0367024	0.229803	0.119271	0.145174	0.057245	0.373536	0.458895	26.592	60.0304	22.791	36.0415	42.7964
XLOC_001205	3.24224	2.5101	13.8956	27.004	13.437	10.099	9.65743	10.0387	9.69626	6.34039	4.07558	2.39892	4.26511	3.93183	6.94824
XLOC_001206	0	0	0	0	0	0	0.335009	0	0.532412	0.804104	14.3691	3.93489	25.6079	9.30271	4.638
XLOC_001207	0.230037	0.3828	0.0432546	0.0573715	0.00897828	0.0583369	0.117817	0.0581392	0.062819	0.045315	2.75653	2.21073	7.60598	3.1434	1.82166
XLOC_001208	0	0.0220988	0.0590478	0.333003	0.0989384	0.123271	0.553403	0.128698	1.71883	3.74987	14.8162	4.19619	6.4928	1.43868	0.589892
XLOC_001209	0.0679964	0.100922	0.111128	0.105922	0.238642	0.210855	0.905707	0.222173	0.210397	11.2651	1.31322	2.99508	3.43016	1.91188	1.39102
XLOC_001210	0.50613	0.307258	2.28012	0.337036	0.469578	0.742896	1.06776	0.76286	1.03385	0.689783	0	0.253677	1.80927	0.26704	0
XLOC_001211	100.974	117.116	83.2714	314.853	791.767	1334.2	876.138	490.272	258.492	149.485	31.4329	20.2077	32.5672	53.1136	91.2515
XLOC_001212	6.89831	6.99106	4.35019	3.4171	4.62623	4.15039	3.42332	3.64887	4.41266	4.32579	4.06076	3.092	7.78225	5.65647	4.59683
XLOC_001213	0.470889	0.506516	1.12845	7.37575	16.5983	20.2297	15.7257	21.6825	20.0062	14.9718	10.1608	3.96351	6.05012	2.10537	1.52511
XLOC_001214	75.8478	63.6899	29.467	16.5911	9.35801	11.3514	10.5593	9.71743	8.23118	5.27204	5.48858	4.16603	11.4721	32.6102	51.9964
XLOC_001215	0	0.0869737	0.847475	4.57536	6.0971	1.52408	0.899362	0.546285	0.339613	0.332708	0.218214	0.154331	0.131191	0.642158	0.141796
XLOC_001216	0	0	0	0.0299686	0.0587856	0	0.134844	0.0968	0.13997	0.669037	4.2938	4.1572	5.99387	3.7942	0.918343
XLOC_001217	0	0	0	0	0	0	0.184306	0	0.193125	0.447461	0.875874	5.28606	0.658603	0.32001	0.234383
XLOC_001218	27.3134	27.6246	15.795	13.1435	16.4567	14.5716	8.4023	7.62042	4.24403	2.34742	2.42795	3.12635	3.27337	9.82924	16.8615
XLOC_001219	22.5153	21.4282	19.5066	22.5182	24.5102	33.6752	23.31	26.3737	21.539	19.2578	10.1757	13.947	12.5288	15.315	17.8267
XLOC_001220	18.3193	17.7513	9.01823	9.1493	8.44754	8.45067	6.89659	6.78098	7.75106	9.61462	19.3622	15.6296	9.84332	12.2042	15.0789
XLOC_001221	34.6538	36.3253	20.5334	22.8254	22.499	24.8073	22.2507	23.3567	24.102	23.2508	56.1985	26.9713	34.7319	27.5451	31.7927
XLOC_001222	0	0	0.0626758	0.0917917	0.235673	0.117537	0.495018	0.189326	0.318945	1.1864	4.16335	3.68823	19.0001	8.43117	1.85115
XLOC_001223	0.0257625	0.591915	4.60875	1.31125	0.629786	1.34395	3.46974	4.64817	3.08947	1.83974	3.19881	2.09809	5.84594	2.04227	1.04252
XLOC_001224	1.09653	0.737115	0.607906	0.893436	0.86877	0.343793	0.812699	0.825208	3.8423	5.77187	7.79749	6.70339	16.4936	6.87623	2.76441
XLOC_001225	15.2368	15.0272	3.17959	2.42372	2.1114	1.64462	2.39008	1.67334	4.89287	4.3146	19.9288	38.353	31.9158	28.6326	18.8486
XLOC_001226	5.94742	4.20821	1.92377	2.02056	0.999019	1.17776	1.57848	1.40591	2.71679	5.50028	11.7845	10.5574	18.1686	8.89325	9.17707
XLOC_001227	0	0	0.194523	0.374898	0	0.0727626	0.667112	0.185485	0.424886	1.89974	7.57365	3.28185	13.9738	7.77273	2.42747
XLOC_001228	0	0.120672	0.237712	0.555369	0.353532	0.121723	1.1115	1.21969	2.21187	4.32428	63.7132	27.6938	24.33	16.9007	9.87894
XLOC_001229	0	0	0	0	0	0	0.634616	0	0.163793	0	1.66665	4.42799	3.69213	1.98579	0.738925
XLOC_001230	0	0	0	0	0	0	0	0	0	0	6.12401	2.87176	6.01818	1.65118	1.61923
XLOC_001231	0	0	0	0.0972684	0	0	0.14247	0.152377	0.145922	0	1.28857	3.1568	4.67877	2.26413	0.679676
XLOC_001232	0	0	0	0	0	0	0	0.24791	0.476943	0.544795	1.80612	3.65131	8.4084	2.75553	0.828442
XLOC_001233	0	0.0602884	0.160312	0.495846	0.240759	0.130873	0.362778	0.131094	0.189267	0.0717562	4.40666	2.37416	9.93563	3.47263	2.14243
XLOC_001234	39.1407	40.0002	18.9688	15.5182	18.1748	14.4835	9.20302	7.00063	4.30187	2.649	2.88211	4.79379	3.67547	15.8374	22.4055
XLOC_001235	0	0	0.0882464	0	0	0.158193	0	3.18933e-05	1.13678e-05	0.173391	0	0.520462	1.47619	1.95294	1.77986e-05
XLOC_001236	1.71867	2.14003	7.96017	1.85904	0.950215	1.32494	8.09431	9.47289	25.7278	44.9361	34.5216	9.42537	6.59767	3.27318	1.88993
XLOC_001237	72.0903	35.9733	17.8289	17.2703	11.8355	12.8004	11.3927	11.9832	19.2618	22.0827	31.4209	24.5588	35.8808	49.9366	58.1271
XLOC_001238	0.315183	0.314169	8.41071	26.6684	74.3575	23.7288	16.7591	12.0917	15.2879	12.3942	13.8328	18.0105	29.9115	15.4123	3.95653
XLOC_001239	73.2911	69.9301	72.2092	58.6147	79.5199	83.7893	50.0919	49.2981	30.1797	18.8717	19.4157	44.0428	17.2496	29.7836	50.6171
XLOC_001240	0.149823	0.076362	0.0977949	0.103247	0.102228	0.0835728	0.38703	0.245524	1.42067	2.24286	15.5223	15.9254	59.0132	22.0691	10.182
XLOC_001241	66.9036	65.5626	51.5414	87.2891	96.4625	60.9408	53.9688	53.9757	50.6147	38.6538	29.0795	47.7136	27.4496	41.4616	50.2906
XLOC_001242	17.2748	23.8281	20.6386	29.9191	44.3019	33.604	27.818	28.3496	20.8543	19.6382	9.54894	10.9306	13.4539	16.6654	16.9624
XLOC_001243	17.315	15.911	7.71285	7.3557	12.7151	9.24044	9.74925	15.7283	19.4101	19.9737	9.90402	7.67307	5.46937	5.69301	3.69625
XLOC_001244	25.1319	22.4584	13.2836	21.6663	34.8376	35.2998	37.525	56.8126	58.2291	57.206	30.1157	22.5048	15.4343	16.5897	13.7074
XLOC_001245	76.8834	81.9213	155.275	177.218	240.47	211.543	181.886	260.758	237.796	247.414	144.803	107.198	96.7222	74.5233	63.8694
XLOC_001246	12.7841	11.3411	2.56888	2.76873	2.05721	2.61591	3.33971	4.60871	7.19204	9.19763	13.8718	11.3155	25.2686	17.0581	14.137
XLOC_001247	6.76108	4.20451	5.82391	6.32812	8.65034	9.29571	7.84109	12.2902	8.92175	6.77702	5.13709	2.18496	6.79392	4.08073	2.76689
XLOC_001248	2.34346	1.88042	0.656935	1.18242	0.766663	1.54456	0.956145	1.24188	0.761742	1.26086	1.31879	0.654409	0.228443	1.2002	2.06295
XLOC_001249	2.65365	2.81706	3.35366	1.87317	1.86871	1.89438	2.27321	2.73864	4.49978	5.86604	1.78074	3.39536	4.23284	3.3962	2.06184
XLOC_001250	11.0468	11.0729	6.44149	8.34903	7.95213	6.32828	7.72105	8.8421	9.22435	11.3155	23.1897	50.603	58.957	38.9727	21.3679
XLOC_001251	53.5505	53.2652	21.4259	15.9158	20.9282	24.1462	20.1713	21.6725	17.9214	16.3087	16.7308	14.3323	20.4403	23.4499	31.5329
XLOC_001252	2.23019	2.64204	0.659703	0.566857	0.605295	0.450665	0.798282	0.760009	0.764916	0.382439	0.385712	0.271597	0.662559	0.324071	1.15658
XLOC_001253	33.2837	35.4973	23.7935	20.9825	25.2298	23.4281	15.6076	14.0784	11.0021	9.85849	7.9842	10.4126	8.43099	18.7283	32.5659
XLOC_001254	32.4447	39.3312	207.95	70.0552	53.1615	41.2874	38.308	41.2633	39.7749	74.1166	49.7845	185.456	93.3789	76.1746	42.1172
XLOC_001255	0	0.0950257	8.88211	32.238	19.4603	12.6244	11.2938	11.7042	8.42659	10.9509	51.723	25.0178	72.4404	40.1633	6.41086
XLOC_001256	0.540053	1.10552	14.8292	23.9754	62.5685	69.2374	39.1946	53.0702	37.6492	31.9289	30.644	16.6573	18.0612	10.6108	5.39227
XLOC_001257	0	0.204237	0.786736	0	0	0.737416	0.681422	0.24015	0.465098	0	0	0.312248	3.71851	1.98889	0
XLOC_001258	1.11916	0.99791	0.214966	0.384753	0.227876	0.189645	0.236257	0.439579	0.910257	0.556205	0.155408	0.170049	0.210878	0	0.379523
XLOC_001259	93.5093	75.6969	34.5542	36.8994	32.3651	28.1769	20.2579	17.5991	14.3583	10.1037	17.1467	18.9716	16.0308	39.756	83.1835
XLOC_001260	50.4109	43.7383	21.7645	21.7509	19.5117	29.2547	26.3392	34.2494	33.4414	38.3396	49.8109	58.957	34.1656	37.0698	37.7905
XLOC_001261	19.5494	24.0409	21.8832	11.7224	12.595	7.79354	5.82249	6.99172	7.96658	9.8862	8.63075	8.29327	6.48262	8.53243	6.65817
XLOC_001262	29.0287	37.3727	35.5338	28.3138	31.325	21.4004	17.6937	18.9026	19.3629	20.3822	17.7002	15.9404	14.6006	19.9558	20.3812
XLOC_001263	3.22507	3.11005	5.37221	5.4085	8.62822	10.0412	11.256	12.6303	15.9397	21.9043	24.2352	24.3485	18.0098	10.473	5.18461
XLOC_001264	13.9298	12.0736	650.906	2132.3	363.331	266.523	580.218	282.268	112.895	98.612	136.942	104.245	57.183	108.808	48.2153
XLOC_001265	2.08134	1.52692	0.770326	0.000370383	0.0427936	4.92818e-05	2.27028	4.55574e-05	0.831928	1.21601	5.1768	6.04567	12.0446	7.35934	3.14395
XLOC_001266	0	0	3.22855	0.627703	0.0669124	0.113755	1.03314	0.789011	1.75556	1.94856	1.4512	1.23084	2.67524	1.58885	0.16389
XLOC_001267	0.510594	0.13378	0.272918	0	0.0865009	0.212415	0.13144	0.278941	1.33903	1.00007	0.876234	0.397339	2.48019	1.33431	0.191264
XLOC_001268	0	0	0.0187223	0.0389557	0.153031	0.11086	8.3551	0.252988	3.36139	6.25183	60.0071	13.6933	74.9649	11.338	1.01907
XLOC_001269	8.15231	5.72068	4.3697	2.4758	1.86148	2.62563	1.69982	0.829118	1.38107	1.50088	2.36366	2.22501	2.41314	3.74782	8.36695
XLOC_001270	0	0	0.0540824	0	0.0311962	0.0807177	0.355591	0.130441	1.09371	3.37342	5.00256	2.06806	2.4859	0.858503	0.111311
XLOC_001271	0.0634896	0.0643669	0.0609545	0	0.0668039	0.33211	0.17	0.288926	0.742814	0.851159	0.813193	3.26798	4.09255	5.89454	2.02615
XLOC_001272	114.744	114.381	162.514	182.898	241.72	194.936	128.778	106.461	66.409	51.759	44.7467	61.6473	54.2335	60.2069	81.3364
XLOC_001273	19.677	17.8745	30.8197	26.7754	31.6992	36.8956	30.5118	32.0686	24.5424	18.3074	11.1668	19.1734	15.2038	14.9779	18.3647
XLOC_001274	0.133768	0.0304346	0.137451	1.1687	0.484418	0.412517	1.31926	0.801687	0.322655	0.192803	0.153449	0.152174	0.738547	0.454411	0.204193
XLOC_001275	0.0868408	0	0.274684	0.999337	0.548144	0.155735	1.99945	1.17685	0.648023	0.452292	0.196178	0.0722398	0.361004	0.479963	0.307076
XLOC_001276	12.0988	10.0152	3.03526	10.095	16.4731	21.3703	15.7134	17.967	9.07377	4.89254	2.92826	2.4995	7.09192	5.12435	6.90748
XLOC_001277	10.0577	23.617	11.5312	59.3226	54.8785	60.3235	62.9446	101.526	63.862	33.6837	19.9411	16.9435	21.4883	13.2896	7.57112
XLOC_001278	67.7627	81.0275	31.7376	30.7036	21.6895	19.3485	13.2572	7.38806	4.56179	3.50157	9.09122	2.59811	8.81414	19.175	24.4548
XLOC_001279	0.0227931	0	0.0305688	0	0.0614264	0.0754448	3.77124	0.149225	1.0588	6.8002	16.8658	7.2694	14.9231	7.10082	0.524794
XLOC_001280	0.0261904	0.0263259	0.419033	0.471181	0.53936	0.234947	0.359016	0.31991	0.621095	0.618643	91.459	52.8682	325.633	142.219	104.352
XLOC_001281	0	0	0	0.233242	0	0	0.261056	0.0926688	0	0.208283	2.53204	0.895654	1.69284	0.510167	0.0767454
XLOC_001282	0	0	0	0.231679	0	0.0940338	0	0.0899187	0.0884225	0.101842	2.1932	1.0602	0.920839	1.33971	0.706271
XLOC_001283	0	0	0	0	0	0	0.033539	0.0766449	0.0934938	0.129478	0.1455	0.157701	0.304732	0	0
XLOC_001284	0	0.020439	3.78353	3.99778	4.53345	2.37542	2.98949	2.59541	1.66666	0.804982	0.85236	0.158364	0.155958	0.157542	0
XLOC_001285	0.0477515	0.0272201	0.614731	0.157145	0.23521	0.114738	1.17665	0.467262	0.956117	1.95239	3.95701	3.73493	4.80995	3.30196	0.195285
XLOC_001286	7.64666	5.40733	4.30494	2.67056	1.64881	2.05464	4.4878	3.33469	3.55623	5.16552	11.6292	7.23863	3.97682	4.60563	6.00867
XLOC_001287	47.4178	65.9911	62.9254	33.6043	27.8483	25.2101	24.6705	28.136	31.0933	42.1246	29.1941	57.7877	37.0866	29.8269	18.8249
XLOC_001288	114.781	124.436	93.1092	153.157	183.269	90.9077	45.6399	34.5718	19.0199	11.0708	15.1193	28.8785	11.3602	36.0365	61.2072
XLOC_001289	678.316	720.24	102.22	54.9585	25.5867	49.7357	43.0459	18.5783	8.78311	4.85407	2.09059	0.336552	37.105	213.012	449.553
XLOC_001290	0	0.0631906	0	0	0.0933279	0.245106	0	0.781169	2.19937	1.10258	0.301111	0.347867	0.256419	0.167641	0
XLOC_001291	0.0627592	0	0.171854	0	0	0.0863009	0.0813701	0.730839	0.981323	1.63365	0.655612	0.258979	0.70757	0	0
XLOC_001292	0.357942	0.357353	0	0	0.158577	0	0.472345	1.54016	2.84374	1.41673	0.316294	0.333076	1.49884	0.428597	0.427531
XLOC_001293	1.9982	2.42868	0.360865	0.724948	0.119681	0.393286	0.899589	1.86081	2.82394	1.94437	0.709238	0.250585	1.30834	0.987727	1.78554
XLOC_001294	6211.69	6037.88	1600.4	794.914	308.544	536.224	745.311	564.776	389.549	130.688	208.976	5.8651	439.838	2426.27	4207.72
XLOC_001295	0.774068	0.845036	0.246513	0.161639	0.174707	0.19671	0.291529	0.176476	0.174042	0.146628	0.312756	1.65084	4.59788	3.02492	0.545814
XLOC_001296	4.16308	3.99133	9.03885	7.3394	13.4054	8.87734	7.72071	9.17422	9.99827	9.60777	5.43639	11.0427	7.80836	6.6898	3.87776
XLOC_001297	1.43148	1.48784	0.200258	0.0566385	0.217428	0.143494	0.181661	0.0915381	0	0.0534631	0	0.0726024	0.652079	1.02994	0.85751
XLOC_001298	47.9937	52.4637	11.2932	14.0517	6.50519	5.88545	3.53627	1.43955	0.68268	0.578999	4.06712	3.41945	9.41377	20.8044	26.854
XLOC_001299	11.9281	5.6445	7.45537	2.28481	1.59091	2.51099	1.15396	4.34509	4.76679	0	0	0.810407	1.06152	5.88379	6.48827
XLOC_001300	2.46773	1.47623	0.825367	0.993262	0.435448	0.618996	0.811092	0.824205	1.10706	0.597189	0.323989	0.283937	1.25985	1.75578	2.0361
XLOC_001301	0	0.0389952	0.0511242	0.0600713	0	0.0517113	0.25062	0.0499635	0.244483	0.730734	1.97737	0.386348	1.49907	0.514933	0.0424485
XLOC_001302	0.130298	0.161437	0.291092	0.263768	0.343172	0.217104	0.792703	0.296701	1.09392	2.11996	6.45908	3.90616	5.51369	3.25477	1.55618
XLOC_001303	0	0.0329159	0.301086	0.182516	0.223489	0.295717	0.687187	0.144221	0.280681	0.724784	2.78883	1.36454	6.27778	3.4271	0.354645
XLOC_001304	63.3772	65.0026	13.3478	13.7603	6.31357	6.99038	6.24966	4.13124	3.26788	2.26466	1.77289	2.60275	14.2087	27.6485	31.8249
XLOC_001305	0.0798519	0.13268	0.110688	0.36773	0.213485	0.0871967	0.159757	0.0288934	0.25327	0.0982247	6.73209	19.3065	10.3852	7.81143	4.73584
XLOC_001306	0	0	0	0	0.191762	0	0	0	0.162604	0.37681	2.99534	0.677903	4.33783	0.848345	0.254031
XLOC_001307	0	0.0814513	0.90462	1.07882	1.20284	0.541978	0.268254	0.116425	0.429814	0.992554	2.9737	1.54794	5.24292	1.65391	0.365181
XLOC_001308	0	0	1.42956	1.58532	1.54575	1.3337	2.48056	1.29782	2.54625	1.47909	0	0	0	14.9009	0
XLOC_001309	68.8835	64.489	15.7013	12.769	6.10593	5.39666	4.90057	3.58847	3.41683	2.82994	1.73431	2.19465	8.15896	19.9245	31.8491
XLOC_001310	0.12041	0.244157	0.100418	0.0735456	0.0671233	0.10992	0.497229	0.892589	2.97136	4.79278	4.60625	3.77996	1.44565	0.709746	0.256254
XLOC_001311	0	0	0.399275	0	0	0.080952	0.150538	0.484499	0.467163	0.810155	0.199702	5.06974	58.5891	11.626	1.43348
XLOC_001312	17.2233	13.1546	9.64141	6.34118	6.97808	9.96009	9.15309	10.5941	11.4751	13.8059	22.2504	15.5714	17.8796	18.5392	17.1955
XLOC_001313	27.0259	29.5437	29.6602	21.3792	28.4211	24.9066	21.3209	23.6547	18.5024	17.3236	14.4794	7.36245	15.2726	17.9739	23.6078
XLOC_001314	37.6865	26.3146	20.3421	9.5489	9.09183	9.60395	7.99268	10.0868	10.2878	11.069	7.45796	6.7953	12.2972	17.6464	19.7262
XLOC_001315	30.2067	30.1763	33.5374	42.3603	56.6194	42.9027	27.5238	24.5003	22.5745	23.4988	22.1711	26.6482	25.6297	20.7968	21.3419
XLOC_001316	0.102459	0.13696	0.22187	0.567667	0.215988	0.205294	0.531831	0.617532	1.85103	3.07968	8.88071	7.87414	6.29927	3.62616	0.929117
XLOC_001317	0.101529	0.105207	0.61933	1.3913	0.741313	0.499443	0.770976	1.04186	4.19166	4.91307	13.6123	10.4896	12.4773	5.93756	1.81627
XLOC_001318	0.0582361	0.0558346	0.0816943	0	0.0537131	0	0.0358153	0.071888	0	0.112729	6.3219	2.53103	20.6608	3.47049	5.56944
XLOC_001319	4.47038	5.27269	42.0605	6.32005	4.14648	4.7172	14.3753	3.73837	7.15275	57.7778	43.7473	26.0471	54.7293	20.3152	4.7887
XLOC_001320	0	0	0.593854	0.762384	0.377408	0.334042	0	0	0.42121	0.122719	0	0.3385	1.63262	0.253013	0.0873754
XLOC_001321	0.181421	0.368901	0.234883	3.75169	0	1.03286	0.759576	0	0.196351	0.225018	1.25762	2.45009	1.66078	0.666286	0.329913
XLOC_001322	31.0386	31.4412	4.46496	3.84555	1.48296	3.14281	2.63693	1.21125	1.24165	0.827598	0.649476	0.53081	2.6194	10.8911	25.4548
XLOC_001323	0.639399	0.377212	0.225899	0.403186	0.118578	0.122372	1.22265	0.0169996	0.887708	2.8365	3.67371	2.86985	15.2486	3.29919	0.0932525
XLOC_001324	17.9199	9.28754	3.74625	2.6956	1.03372	2.63552	4.09619	5.19428	10.2911	14.9411	9.47277	8.3296	21.1467	12.831	13.3184
XLOC_001325	545.416	389.051	85.2745	69.406	51.0023	53.6598	39.7047	28.2363	19.7206	14.0531	10.5817	7.5298	20.7614	172.157	292.243
XLOC_001326	0.00814406	0.148665	1.34271	0.448014	0.196179	0.7967	4.97617	14.2519	23.4224	27.5705	21.2873	5.91138	3.54586	1.14705	0.305353
XLOC_001327	0	0.055396	0.0750852	0.381	0.0524638	0.044764	0.854817	1.26976	4.75514	5.61697	8.35256	2.59151	2.30365	0.631324	0.219572
XLOC_001328	0.0137573	0.0700595	0.338379	0.353476	0.130275	0.0545628	0.255303	0.746655	0.970396	1.10556	0.732324	0.62631	2.35966	1.21488	1.51664
XLOC_001329	0.0395699	0.0957088	0.438652	0.887238	0.349457	0.27011	0.69963	1.19661	1.84344	1.28518	1.35183	0.275887	1.7225	1.23748	0.573083
XLOC_001330	70.812	50.64	66.7806	71.0525	109.231	89.024	73.6194	65.8513	52.0176	56.1288	41.0023	52.9498	65.6213	55.2567	67.2351
XLOC_001331	143.522	144.492	86.1697	77.8729	85.689	82.2617	53.486	61.9144	44.5533	32.7613	22.5114	21.2493	23.2415	57.4191	92.8228
XLOC_001332	0.114088	0.107185	0.468705	0.165176	0.321846	0.140455	0.309492	0.648444	0.978786	1.66345	1.55412	0.517734	0.903311	0.259709	0.0785778
XLOC_001333	44.0586	44.2005	56.5545	59.2631	81.2449	77.7628	59.4869	65.0737	42.2819	32.8121	25.8583	26.3041	22.9988	26.4199	35.7664
XLOC_001334	33.0013	20.5902	15.5519	14.8503	13.3437	14.6459	13.1278	15.4095	10.3858	6.36453	8.29834	13.8896	5.03061	14.7105	28.19
XLOC_001335	29.6538	20.2807	42.3015	91.2624	55.8043	51.1016	43.8627	56.1351	58.7472	54.1875	38.6186	33.4177	28.5245	36.6503	32.1425
XLOC_001336	6.8092	9.11231	11.3563	8.98712	9.89017	8.23615	6.66349	6.27762	4.87571	5.14365	6.06828	8.89323	6.10395	5.47588	4.10424
XLOC_001337	32.9526	35.9659	22.9263	15.0092	16.6264	16.005	13.8651	12.8729	12.761	13.2388	10.0299	20.6805	13.0338	15.9121	21.5864
XLOC_001338	37.2683	35.5707	25.8142	20.7092	18.7385	20.2235	15.0555	13.8176	11.4946	12.7844	11.3783	13.8354	19.9561	18.2981	18.7297
XLOC_001339	0	0.00838812	0.225918	0.0816088	0.0717624	0.30873	3.79235	15.7465	36.0655	50.7885	15.6995	8.56634	4.61626	1.60085	0.414489
XLOC_001340	14.3569	23.9316	15.4094	13.841	13.3186	11.6653	8.52279	8.7089	5.89932	3.95948	3.34958	6.66717	4.05251	5.17578	4.7793
XLOC_001341	5.02788	5.57831	1.37213	1.82709	2.28334	4.31685	7.77231	8.26725	13.6602	19.9147	34.4834	11.2578	40.4463	16.2847	6.62527
XLOC_001342	0.866005	0.971854	1.45596	1.16618	0.570088	0.410909	0.849969	1.61993	3.24731	6.45105	4.22922	5.711	10.4944	3.40613	1.77198
XLOC_001343	37.4676	30.9664	22.3548	15.9212	14.5306	16.8321	10.6143	9.56359	5.46606	3.95132	3.52313	4.35636	8.91128	13.198	19.9346
XLOC_001344	0	0	0	0	0	0	0	0	1.24848	0	11.9322	0.824481	0.980619	0.623462	0.932842
XLOC_001345	0	0.0278298	0	0	0	0.0751764	0.285851	0.145015	0.838367	1.51802	4.27315	2.62895	3.94626	1.99988	0.930311
XLOC_001346	8.74706	8.74904	3.2987	6.81986	10.3789	11.4712	17.1677	22.9293	16.4766	19.8892	6.1179	5.11692	8.36642	7.30729	6.10979
XLOC_001347	3.88059	4.01333	4.63888	3.52984	4.59774	4.20662	3.73032	3.90724	3.58434	2.8529	2.67888	3.15028	2.41403	2.26733	3.71759
XLOC_001348	0	0	0.376093	0.956886	0.716591	0.169319	0.830086	0.509769	0.647775	0.901244	3.43492	42.7003	4.82226	7.47541	3.16757
XLOC_001349	0	0	0.068764	0.636572	0.228547	0.199808	0.24928	0.128642	0.127385	0.65989	66.184	29.775	38.1825	23.0387	3.87112
XLOC_001350	36.6637	51.5722	93.3388	74.3689	154.734	116.175	115.839	192.446	158.649	141.354	50.6495	43.8261	28.2011	24.1208	19.574
XLOC_001351	0	0.0521424	0	0.1264	0.195842	0.23558	0.460683	0.112278	0.393429	0.605717	5.45424	1.82216	4.82385	0.687485	0.229189
XLOC_001352	0	0.0296167	0.0583708	0.147202	0.40746	0.415609	0.883975	0.942375	1.6288	2.38334	2.49228	1.28337	3.43791	1.59569	0.387427
XLOC_001353	14.6701	10.8033	5.45091	2.79188	2.54963	3.43718	2.50276	2.21059	1.51585	1.23803	1.43696	1.90201	1.90603	3.8998	8.26304
XLOC_001354	0	0.545609	0.700199	0	0	0	2.53834	0	3.21721	7.55975	5.79239	1.75974	1.99242	1.32005	0
XLOC_001355	0	0	0	0	0	0	0	0.321004	0.564316	1.87695	0.991828	0	0.204557	0.268929	0
XLOC_001356	0	0	0	0	0	0	0	0	0	0.177782	2.08242	0	0	0	0
XLOC_001357	0	0	0	0	0.33889	0.284625	1.04393	0	0.270675	3.11584	6.17082	6.80817	16.5008	13.1697	7.54072
XLOC_001358	0	0.022953	0.122631	0.238398	0.113966	0.0850255	0.825972	0.332219	0.718172	1.97235	6.91172	9.00964	24.9105	11.8739	5.2501
XLOC_001359	0.0288027	0	0.195733	0.0399187	0	0.126177	0.951187	1.43431	1.98686	2.32128	7.53872	4.01303	8.39947	4.26289	1.73015
XLOC_001360	0.105886	0.0266045	1.25648	2.50575	11.485	5.33219	9.51091	10.7308	19.1455	18.4604	10.649	3.45729	2.79871	2.8842	1.86132
XLOC_001361	21.3005	20.2131	5.67376	5.57293	8.11362	8.7433	5.75811	5.74704	3.80063	1.12642	1.23809	0.208729	0.954332	9.18455	17.4067
XLOC_001362	61.5543	55.7818	37.2103	51.2798	52.89	50.3222	38.155	38.1236	29.4438	26.2144	46.1776	58.5324	37.4652	39.0541	50.183
XLOC_001363	0.016516	0.0182298	0.151952	0.254585	0.414489	0.556597	56.5019	0.782061	45.6573	19.4739	591.158	158.28	1593.91	564.292	77.9401
XLOC_001364	2.33121	2.41676	0.862042	1.1783	0.563652	0.298911	1.16362	0.687048	1.72592	3.11587	14.1437	22.2295	23.7975	15.6801	9.61768
XLOC_001365	1.58757	1.94827	3.71199	5.85338	5.74304	3.56001	6.7878	7.36522	9.69573	12.5495	17.492	17.4458	13.8088	7.91706	4.00246
XLOC_001366	0.0184737	0.0186259	0.0249462	0.0994734	0.194811	0.156586	0.468289	0.196139	0.413486	0.513747	3.50915	3.0088	3.78717	2.31597	0.963999
XLOC_001367	7.11467	7.67544	1.46765	1.36808	2.05901	1.15414	2.44808	0.585527	3.06097	3.32389	44.2536	27.0157	350.947	96.0775	42.7391
XLOC_001368	47.2249	43.8255	39.6046	30.893	45.0515	38.429	23.4068	17.7451	7.54238	4.77393	12.961	9.05874	37.2426	21.3481	34.2414
XLOC_001369	0.0406155	0.0186806	0.0399772	0.0441583	0	0	0.109258	0.0663114	0.573128	2.41518	3.15357	1.29516	19.9858	6.70715	0.818984
XLOC_001370	0	0	0	0	0	0	0.258493	0.276249	0	1.52046	4.79726	0.697107	0.458764	0.301256	0
XLOC_001371	0	0	0	0	0.418757	0.109355	3.54654	0.327259	2.49603	17.3815	55.3245	41.581	64.6748	28.2408	13.88
XLOC_001372	0	0	0	0	0.349423	0.291557	1.61123	0	1.36444	2.81315	129.782	49.4567	170.627	73.2219	57.6196
XLOC_001373	0	0	0.119882	0.17485	0.0287864	0.113833	0.186555	0.137759	0.198564	0.12707	4.00826	2.74123	16.2763	7.31245	3.01166
XLOC_001374	0	0	0	0.0670866	0	0.0520076	0.141611	0	0.149268	0	2.90154	1.9802	10.6263	3.59892	1.96499
XLOC_001375	0	0	0.2139	0.480399	0.235213	0	0	0.579199	1.68885	0.864859	0.237187	0.518518	2.17934	0.852155	0
XLOC_001376	0	0.0160428	0	0.0444183	0.213911	0.0352609	0.617229	0.0517511	0.589219	0.310596	61.5605	37.504	77.025	52.5121	11.4112
XLOC_001377	0	0.0431064	0.0590008	0.121249	0.0589114	0.0490693	0.135614	0.148638	0.0956244	0.27509	17.1581	4.62605	69.0289	20.3816	20.5381
XLOC_001378	8.43787	8.96356	15.7075	12.0722	5.59335	3.07207	2.69834	2.40447	2.7833	1.83362	4.44112	4.67742	23.3695	12.4458	12.005
XLOC_001379	0	0	0.135333	0.0493182	0.187709	0	2.64075	0.112761	0.675536	4.86406	11.6359	9.88129	35.9786	18.1789	2.01315
XLOC_001380	0	0.0597427	0.410916	0.325739	0.864469	0.624838	2.17383	0.888349	0.736525	4.80021	8.17023	6.21375	5.27936	4.74556	1.0107
XLOC_001381	0	0.104508	0	0	0	0	0	0.211511	0.297693	0.110476	0.378017	1.59789	11.7424	4.86808	1.54506
XLOC_001382	18.6222	16.7986	2.47013	2.17983	1.00702	1.46801	1.71946	0.542606	2.1423	7.00072	34.9457	31.2042	18.5178	15.1311	14.1711
XLOC_001383	0	1.09112e-05	0.296587	0.171471	0.154923	0.0822351	0.901735	0.135645	0.380526	1.51618	4.80915	4.01521	6.58313	2.72542	0.667661
XLOC_001384	5.57642	6.00978	2.48619	1.78882	1.8802	2.23557	1.47674	1.69968	2.34457	1.8657	1.43521	1.11126	1.69942	2.45863	4.26999
XLOC_001385	0.0221563	0	0	0.090725	0.177876	0.0721442	2.73567	0.47642	14.691	58.6324	14.7484	85.6218	50.3283	23.3108	9.35657
XLOC_001386	0	0	0.024883	0.0804318	0.464748	0.108765	10.2775	1.33758	31.4323	139.669	33.4061	136.579	76.072	33.9154	15.4494
XLOC_001387	0	0	0	0.0511129	0.0986849	0	0.773239	0.372143	3.49729	10.2972	12.5028	4.51873	4.27237	1.06787	0.632272
XLOC_001388	0	0.0265949	0.144221	0.120968	0.192705	0.234206	1.25067	0.385047	0.41156	1.50201	3.73316	1.53434	6.24649	1.80748	0.164143
XLOC_001389	0	0.0366718	0.0960515	0.0542299	0.207204	0.0445292	0.670231	0.215819	0.341298	1.90188	2.49461	1.00832	2.88509	1.28965	0.227317
XLOC_001390	5.80355	3.24332	15.8064	10.7517	11.11	16.9163	7.21278	5.21195	4.3248	4.67538	3.23412	6.23791	4.85101	6.37805	4.87355
XLOC_001391	0.044524	0	0	0	0.124114	0.102456	0.425737	0.354408	1.47889	2.50043	6.74278	19.8183	13.4208	7.00056	4.48399
XLOC_001392	0.440947	0.563655	19.8901	30.0481	13.1047	7.74177	15.7996	12.6436	30.5229	146.505	66.8621	64.5398	38.1747	26.143	6.35299
XLOC_001393	40.591	42.9963	58.857	114.665	151.608	111.792	88.2572	85.3959	44.4191	24.423	16.2251	30.27	29.9977	26.56	30.6242
XLOC_001394	25.3898	18.1944	31.9107	57.2129	89.7476	73.8142	42.1471	41.1269	20.0287	15.0025	17.9808	15.3442	11.141	23.1274	26.6001
XLOC_001395	0.0602656	0.0606067	0.484094	0.919067	0.489965	0.201881	3.43679	1.47039	8.17798	20.1768	64.5785	68.3255	106.882	67.434	8.78961
XLOC_001396	12.6227	11.0403	15.8646	18.4756	17.7416	15.5	12.8987	12.787	12.0885	11.4107	7.17057	7.17164	7.96494	6.57815	9.56668
XLOC_001397	62.489	62.8827	16.5279	23.1474	8.30331	7.13198	5.53595	4.02829	5.45616	4.10792	1.0348	1.52162	6.77501	25.964	61.2498
XLOC_001398	0.0587325	0.120016	0.228369	0.378082	4.10351	1.29495	40.9238	11.4478	100.006	351.78	1016.87	1063.07	1458.67	750.746	259.726
XLOC_001399	11.9543	19.2189	579.569	487.796	445.144	305.542	239.585	233.448	209.338	178.437	212.107	506.007	222.392	119.381	49.9273
XLOC_001400	18.4519	19.601	20.0452	17.9083	24.1451	21.6582	17.9902	20.1442	15.697	13.9646	12.901	14.2005	14.5807	12.7216	19.4796
XLOC_001401	0	0	0	0.289331	0.461385	0.0458721	2.26612	0.508768	6.84498	19.049	103.933	167.645	73.2777	82.5096	24.5966
XLOC_001402	0	0	0.755169	1.22379	0.313431	0.430002	0.642911	0.225547	0.44494	0.366524	5.06198	5.49079	44.2138	13.6392	6.91309
XLOC_001403	0	0	0	0	0	0.254222	0.232568	0.370832	0.238105	0.273963	2.84061	2.79464	2.2264	0.696202	0.217236
XLOC_001404	0.225999	0.19886	0.325043	0.468739	0.860527	1.14608	2.01207	0.611732	1.87636	5.07429	4.53438	4.15389	51.1714	11.6866	7.73337
XLOC_001405	0	0	1.91621	0.381451	0.451571	0.698891	0.997724	0.151596	0.814817	1.6328	9.45144	4.88873	20.5489	7.91137	3.60528
XLOC_001406	0.0231596	0.103004	0	0.391647	0.0462844	0.332503	1.93915	1.99876	2.30943	0.728358	9.70106	9.12295	9.94687	6.77015	2.27862
XLOC_001407	0	0.15535	8.5112	5.66144	15.4666	42.9752	35.2637	51.6635	46.3326	42.6304	3.66358	12.1865	3.54875	1.81968	0.91569
XLOC_001408	0.955679	0.838984	1.55502	1.35395	0.370378	0.944684	2.12894	1.10753	1.86006	2.47964	5.61184	5.54346	361.41	65.6887	87.8712
XLOC_001409	1.98526	1.75579	1.54171	1.31233	0.670853	0.798394	0.431299	0.51652	1.28802	1.78845	2.69897	1.83326	14.7188	4.52181	3.86677
XLOC_001410	0	0.248951	1.85249	1.36626	0.737588	2.48669	9.30069	22.3034	24.4842	22.2333	11.0378	5.82538	11.56	5.15539	5.79528
XLOC_001411	14.1174	19.5741	28.0471	23.3779	28.6271	32.3658	20.4895	28.1552	22.019	19.004	15.6784	13.2627	14.0774	8.377	7.39914
XLOC_001412	0	0	0.1493	0.206332	0.458194	0.166809	0.115189	0.0830599	0.120884	0.185136	3.2117	2.18627	11.3197	3.20561	0.959215
XLOC_001413	0	0	0	0.439747	0.549271	0.410064	0.469559	0.498499	0.812299	0	4.39781	2.55344	3.7402	4.87353	2.14557
XLOC_001414	31.1528	37.8313	51.2089	48.9745	50.0353	56.0848	42.5082	38.444	35.3112	24.3722	20.5495	23.8884	22.6463	18.9856	24.2435
XLOC_001415	0	0.18042	41.8473	4.62758	0.867645	0.674154	0.748267	0.744017	0.132034	0.046609	0.280333	0	0	0	0.12085
XLOC_001416	0	0.0965503	0.526631	0.480804	0.236962	1.28075	4.94517	0.371848	1.14606	6.64114	16.8734	3.5863	14.0922	3.14909	0.820504
XLOC_001417	0.0421052	0	0	0	0.0581964	0	0.136674	0	0.046811	0.109102	6.53361	3.24715	0.341601	0.168411	0.124455
XLOC_001418	0.0462886	0.229449	0	0.118517	0.14582	1.01522	5.41753	12.1959	29.3487	41.3357	18.2897	7.1502	6.99879	2.41844	0.766794
XLOC_001419	0	0	0	0.0161882	0	0	0	0.0104684	0	0	1.53684	0.329039	4.63246	2.44261	1.069
XLOC_001420	0	0.00225912	0.109814	0.139046	0	0.168888	0.0610127	0.0597378	0.269062	0.0793179	1.15715	12.7649	52.594	28.239	13.9166
XLOC_001421	0	0.145782	0.440523	0.173086	5.94528	0.632159	0.205936	0.0928182	1.41182	1.30667	225.698	1688.11	50.3825	452.222	170.641
XLOC_001422	0	0	0	0.0527739	0.0501688	0.0456346	0.302811	0	0.174817	0.814344	6.42901	2.98267	1.89377	0.666002	0.17248
XLOC_001423	0	0.349316	0.220608	1.53969	0	0	0.489526	0.174271	1.32347	5.03484	2.5434	0.460172	0.300655	0.208547	0.164888
XLOC_001424	0	0.0363373	0	0	0	0	0.0853883	0.0878744	0.0857896	0.0487151	9.91122	3.3427	16.3847	9.09401	2.99241
XLOC_001425	0.0440557	0.066361	0.993796	0.184119	0.48685	0.227253	0.910051	0.273499	3.22321	7.88761	4.13484	4.88474	3.644	1.32912	0.512731
XLOC_001426	0.0225075	0.0228827	0.847537	0.067159	0.224049	0.0541868	0.327512	0.184133	1.22233	4.19092	2.95652	3.45105	2.22576	1.0185	0.226439
XLOC_001427	0	0.0152972	0.0423432	0	0.0220679	0.0191801	0.0536106	0	0.11179	0.109737	3.71975	1.92947	7.0072	2.74883	1.34691
XLOC_001428	19.7247	18.1542	16.0751	19.231	15.0819	13.3969	11.76	14.8067	18.7716	21.516	18.8834	10.8278	14.0314	12.5703	14.9609
XLOC_001429	5.49428	5.86208	1.05233	2.99613	4.07839	6.60347	7.19958	6.47255	9.19632	13.052	22.4851	15.5146	17.1264	9.00262	4.6104
XLOC_001430	0	0	0.036905	0	0	0	0	0.0322637	0.0024627	2.75145	14.6119	2.95948	34.9282	1.19743	0
XLOC_001431	0.110797	0.081828	0.0886264	0.0715357	0.0227392	0.0963799	0.35998	0.0940851	1.52401	3.59162	4.63401	5.23857	3.04511	3.08059	0.645399
XLOC_001432	0.0361087	0.0726288	0.0944981	0	0	0	0.147683	0.0390814	0.945891	1.08483	3.1615	3.26024	1.1555	1.65375	0.590507
XLOC_001433	0.195108	0.195758	0.16969	0	0	0	0.129147	0.0688183	0.19908	0.912137	1.87145	3.1622	0.352992	0.556983	0.0607796
XLOC_001434	0	0	0	0	0	0	0.132359	0.287432	0.274459	0.312581	2.56525	1.87279	1.67992	0.990354	0.258105
XLOC_001435	64.6102	57.8402	8.23072	8.64795	4.93552	5.20652	5.15575	1.76004	1.25738	4.59073	5.00965	4.81058	4.33115	23.4313	39.9934
XLOC_001436	5.04713	4.4868	7.9258	2.67483	1.73076	1.87186	2.35724	1.67493	3.68381	5.6891	9.61219	11.8489	6.16496	6.06466	4.51064
XLOC_001437	0	0	8.67136	0	0	0	0	0	0	0	0	0	0	91.2139	6.58821
XLOC_001438	0	0	0.388147	0.197967	0.659663	1.15572	1.53927	3.09962	2.8391	1.96572	0.896784	0.534936	0.614084	0.247562	0.0431222
XLOC_001439	0	0.10378	0.530623	0.240662	0.977426	1.01003	0.905415	2.78111	2.34723	0.587778	0.651314	0.459881	0.313842	0.224311	0
XLOC_001440	0	0	0	0	0	0.486159	0.919771	1.39421	6.93874	2.17549	7.64125	0.662031	0	0.938205	0
XLOC_001441	0	0	0	0	0	0	0.412313	0.79073	1.68305	2.76316	3.52538	0.277749	0.733472	0.122849	0.101751
XLOC_001442	50.4301	54.9064	6.533	7.05927	3.54082	5.11962	2.54455	1.09972	0.334419	0.496201	3.89144	3.54816	18.5767	18.6531	25.2477
XLOC_001443	12.861	13.2779	1.8687	1.91561	2.07705	1.67692	1.6687	0.921108	0.853027	1.12472	1.62696	3.51656	6.75555	7.21829	10.7984
XLOC_001444	16.0637	15.054	14.009	12.6193	10.2102	8.03888	6.93688	7.48623	6.11403	5.38641	6.40603	6.75139	14.5481	12.6722	16.2724
XLOC_001445	0.116138	0.105438	0.0401394	0.222235	0.0767645	0.0587591	0.290113	0.104011	0.347482	0.309564	37.9849	11.4294	58.3825	30.2221	21.4524
XLOC_001446	4.63331	3.04529	0.706656	0.538452	0.110021	0.789204	0.6238	0.206415	0	0	0.0394185	0	0.570976	0	0.864466
XLOC_001447	0.123509	0.0414411	5.16075	4.41073	4.2417	3.10354	2.37448	2.21536	1.69408	1.46738	2.49924	0.992657	5.7987	1.20254	0.437081
XLOC_001448	22.6218	23.7024	9.13872	7.45955	9.36167	8.33806	6.86808	8.31443	7.73334	7.32942	3.82507	4.50652	3.40094	6.30147	8.23463
XLOC_001449	0	0	0	0	0.0527335	0.0425084	0.621817	0.212304	1.02325	5.21668	6.56034	2.63335	2.90512	1.09228	0.220306
XLOC_001450	0	0.102937	0	0	0.160737	0.135444	6.25337	0.718788	9.15121	54.1842	78.389	63.6545	272.368	118.022	45.4933
XLOC_001451	8.72067	9.17266	6.95172	11.4959	16.2576	15.585	10.5612	13.6207	11.4669	11.3131	6.8646	7.36419	5.32306	3.53336	2.78949
XLOC_001452	2.29633	2.1023	2.20403	4.3736	7.59569	8.33203	6.80226	5.91757	5.34536	1.49455	14.6589	8.47832	23.4927	14.0988	12.3966
XLOC_001453	0.029355	0.466244	5.56315	49.6555	153.928	228.316	150.443	91.0407	47.2595	27.771	2.59805	0.224082	0.420793	0.159097	0.0264978
XLOC_001454	68.0297	70.4543	22.7759	21.7441	23.2535	19.4875	14.3747	12.7738	8.83791	5.52508	3.25303	5.69567	3.7751	20.0255	24.4348
XLOC_001455	0.163831	0.328365	0.0691193	0.0747867	0	0.308397	0.63326	0.954304	0.979817	0.787287	0.674732	0.422398	2.30485	0.867512	0.0552968
XLOC_001456	0.440214	0.333625	0.583013	0	0.142084	0.98728	3.10659	0.216128	2.49528	5.45861	40.4824	13.2646	250.783	68.6995	11.8452
XLOC_001457	0	0.270942	125.541	50.5343	0.3066	0.651721	7.57398	18.5137	29.0471	99.1443	11.0001	2.71841	7.19107	2.05821	0.781176
XLOC_001458	0	0	0.0694552	0	0.0675626	0.0541266	0.297065	0.0537128	0.203366	0.115685	2.03451	0.614122	3.07419	1.51864	1.18119
XLOC_001459	4.44947	5.02433	2.14751	1.05599	1.54711	1.24769	0.419256	0.377353	0.748486	0.425919	0.105361	0.454018	0.112918	3.18461	4.18065
XLOC_001460	0.0604847	0.072868	0.086448	0.176706	0.0304264	0.0765412	0.680658	0.47492	3.02762	5.72555	7.10774	6.74308	6.2929	4.73009	1.23836
XLOC_001461	0.245634	0.132531	0.813097	2.1252	0.175781	0.138409	0.444366	0.346005	0.524377	0.744585	3.10895	4.66849	13.7159	5.85955	6.23057
XLOC_001462	15.422	12.1989	25.8356	22.976	31.5865	25.441	23.8257	21.9218	18.5658	19.0013	16.1636	15.3131	14.175	11.6998	9.27724
XLOC_001463	0	0	0.0414501	0.0866108	0.171025	0.105317	0.713294	0.242075	2.38859	9.62404	14.9968	11.6289	11.1475	6.52385	3.25966
XLOC_001464	4.55056	3.30375	4.01152	1.04311	1.00563	1.63389	5.43781	9.40414	15.1594	18.9527	29.3996	9.36783	8.09113	6.08353	5.78146
XLOC_001465	11.7893	11.188	43.1126	36.5689	41.6683	36.9144	26.9686	34.8306	36.0591	33.15	34.326	29.7433	20.0143	19.3995	12.3617
XLOC_001466	0	0.182541	0	0	0	0	0	0	0.393382	0	5.21814	0.493556	2.98665	1.10949	0.504548
XLOC_001467	19.8112	16.7554	17.6369	19.0984	16.6034	20.531	14.8036	16.419	8.9627	4.79774	4.19082	6.828	3.64474	9.67859	19.2183
XLOC_001468	0.310678	0.343051	10.8237	3.21124	2.12861	7.05425	9.51249	14.8002	16.1797	23.79	6.55907	14.5184	4.69484	2.79035	1.49592
XLOC_001469	0	0	0.432909	0.769115	0.155479	0	0.351152	0.377409	1.56705	4.09707	2.53334	8.73554	15.4103	11.2639	8.27675
XLOC_001470	0	0.0625302	0	0	0.100878	0.147435	0	0.0420049	0.202791	0.3752	3.82655	1.01584	6.88281	3.16444	0.596814
XLOC_001471	0	0	0	0.900806	0	0	1.88906	1.43574	1.9894	4.36066	9.89874	8.30901	22.7121	4.16857	0
XLOC_001472	0	0	0	0	0	0.546843	4.60417	1.98674	1.56835	4.51914	14.4808	4.10771	41.8916	6.26934	0.708168
XLOC_001473	0	0.0368257	0.765491	0.0497343	0.146865	0.159515	3.62289	0.634346	1.98726	8.92133	15.3464	10.115	24.4358	14.0427	0.330122
XLOC_001474	0	0.0502756	0.129425	0	0	1.17144e-05	0.488888	4.92488e-05	0	0.618311	2.00232	4.89262	9.54543	2.69728	2.44088
XLOC_001475	15.0076	14.843	9.06462	8.23685	6.27846	10.4332	6.47551	6.76314	4.46025	4.97962	6.72577	7.04738	6.30314	7.40224	9.44206
XLOC_001476	0.346983	0.194121	0.816042	0.635947	0.51664	0.264604	0.49868	0.0791057	1.06582	1.34435	13.8773	7.11445	14.1249	9.22025	4.82022
XLOC_001477	0	0	0	0	0	0	0.11163	0.188777	0.238022	0.203222	4.70209	3.09777	2.37651	2.38671	0.68347
XLOC_001478	16.3213	17.6772	16.0919	10.7024	9.17638	9.23743	5.82697	6.46217	5.3693	3.95793	3.91961	10.3274	3.37171	9.19629	14.3272
XLOC_001479	0	0	0	0	0	0.103825	0.676669	0.10409	0.991563	2.0208	31.7747	5.96299	3.09811	3.09425	0.186213
XLOC_001480	0	0	0	0.10848	0.432381	0.604967	2.30855	0.512473	2.28585	2.12206	230.217	53.106	48.5352	45.4668	8.30195
XLOC_001481	0	0	5.55493e-06	0	0.182005	2.22754e-06	0.0942872	0.150646	0.245128	0.171246	2.25937	1.48502	1.94066	0.452779	0.572246
XLOC_001482	61.1185	47.909	9.65623	7.71859	6.42876	7.03744	3.65787	1.14599	0.630474	1.21501	5.36753	1.56908	6.83978	32.1793	56.121
XLOC_001483	26.2538	22.6617	47.2231	63.4483	91.9824	54.0656	62.7177	66.8293	46.6168	38.0129	20.8114	19.2929	19.2939	19.6881	18.3796
XLOC_001484	0	0.0631095	19.693	46.411	7.69473	5.0027	6.33737	3.6716	1.82026	2.31135	14.7284	12.0376	10.7719	6.83725	2.62974
XLOC_001485	0.634458	0.773132	0.839874	1.30124	1.98767	4.06353	15.0478	30.3055	83.2875	131.612	52.0959	52.8117	38.9131	21.142	8.74999
XLOC_001486	20.7698	20.344	10.2234	10.0139	12.518	12.8168	9.62806	10.7342	9.60414	10.4976	9.47109	11.9117	7.40535	11.3255	12.6012
XLOC_001487	77.7567	65.8471	19.2935	14.0345	13.7129	24.5521	20.6264	23.1801	21.5655	16.2021	18.2889	11.5253	21.5252	28.3476	71.8028
XLOC_001488	0.169367	0.252223	0.776233	3.8632	1.66753	0	1.15349	0.44489	0.260164	0.0992995	0.111012	0.348871	3.09077	0.936441	0.152364
XLOC_001489	20.2474	19.7932	11.1254	11.7101	13.7191	11.8814	9.04902	8.3674	6.53215	4.28925	4.45174	6.40486	9.19757	9.32895	12.007
XLOC_001490	51.6826	47.5271	85.7334	72.0378	82.1144	59.847	47.4659	52.6059	42.4973	38.7719	33.4121	48.8317	37.8211	35.5292	37.165
XLOC_001491	20.4	16.3323	10.4531	16.3706	21.1571	23.2145	15.8655	16.0206	14.4099	17.1046	16.0167	16.4049	15.1441	15.3589	14.1539
XLOC_001492	2.97899	2.65016	49.6214	31.2526	15.544	8.17385	9.82574	5.60579	9.81953	18.442	31.3216	14.0684	35.1508	12.0908	3.62289
XLOC_001493	24.6522	22.2555	30.4187	36.3491	38.745	36.6287	31.361	33.298	27.1881	21.4509	14.3264	38.9039	14.085	18.0599	22.5897
XLOC_001494	0.132113	0.183278	2.96502	4.7569	9.81557	8.18961	7.03868	9.85957	9.7317	11.0626	12.348	11.4342	7.95383	4.85807	1.9922
XLOC_001495	16.8741	22.0651	18.0716	17.8515	27.3922	25.8152	22.9138	26.876	24.4136	28.5186	22.283	15.5397	15.2304	14.1765	12.7954
XLOC_001496	2.66504	2.62666	10.5369	1.8084	1.84757	3.31658	2.7021	3.7941	3.05473	5.39959	2.38412	3.50155	2.68041	1.94511	2.11729
XLOC_001497	0	0.268472	2.39832	0.102685	0.190647	0.481779	0.148508	0	0	0	0	0	0	0	0
XLOC_001498	6.62693	3.7351	6.86722	4.13116	7.83765	8.09503	4.81382	8.11459	3.6094	1.5786	1.24757	1.42588	1.65135	2.20142	5.05565
XLOC_001499	0	0.0797516	0.105101	0.0183192	0.0711614	0.104466	0.698045	0.485859	2.9019	7.51724	11.8962	5.71405	6.2208	2.15271	0.517339
XLOC_001500	53.5976	51.666	17.2405	18.1022	17.2497	19.7895	15.2371	14.1745	13.2238	14.0959	13.9323	10.5046	14.4485	26.361	43.2767
XLOC_001501	18.3977	16.452	14.9359	10.5022	3.24128	2.51357	0.906666	0.790803	0.344801	0.0197464	6.15319	0.752997	20.1767	14.4274	23.0463
XLOC_001502	23.0558	22.3317	18.1535	12.9287	3.40943	2.16504	1.79996	1.30496	0.510717	0.12202	6.29954	7.20242	27.6229	14.0032	19.6858
XLOC_001503	0.025033	0.126185	0.248669	0.298555	0.136865	0.572449	1.55917	3.91038	5.47101	4.70696	1.08549	1.22088	0.515938	0.0993633	0.0252137
XLOC_001504	15.8324	14.5489	9.59368	9.09644	8.89995	12.6476	11.4754	13.5479	12.7787	13.3362	9.92049	8.28489	9.87956	8.95962	10.2
XLOC_001505	0.0852402	0	0.336629	1.07001	4.87325	3.71132	3.84849	1.97817	1.25507	1.91834	1.31956	2.89588	1.80397	0.5237	0.196516
XLOC_001506	38.9611	31.2211	23.3306	19.8736	16.5219	13.3704	11.504	9.45634	12.4715	16.5511	13.4167	10.3217	13.8011	21.39	35.6406
XLOC_001507	37.2069	34.2523	30.1343	26.9854	32.3993	28.8265	23.7768	27.0104	20.8533	16.5978	11.7816	11.9276	12.4953	19.1119	28.4935
XLOC_001508	1.86584	1.88681	0.590707	0.559697	0.115013	0.0963653	0.625622	0.309538	0.574992	0.589842	1.03246	2.75263	1.78738	2.48764	1.95716
XLOC_001509	11.7993	10.9716	1.23818	1.01185	0.790369	0.89213	0.915037	0.34564	0.391402	2.23906	1.85718	6.82762	6.34959	11.4825	11.1633
XLOC_001510	29.823	38.3844	73.1504	62.5743	78.1261	63.3492	41.3871	56.0089	44.8126	34.7415	24.169	28.5084	23.0912	21.0763	21.2117
XLOC_001511	92.0664	94.3033	23.7385	15.5725	16.9649	15.1483	23.8886	41.0038	54.1354	56.669	38.5333	27.9817	54.3912	48.375	54.7842
XLOC_001512	0	0	0.196714	0	0	0.181557	0.169263	0	0.518392	0.200181	2.1778	0	0.564103	0	0.147391
XLOC_001513	127.786	103.254	140.722	145.054	143.968	122.936	84.6246	80.3811	54.2345	48.294	32.8945	78.177	23.9587	36.6561	54.6725
XLOC_001514	0	0	0.160886	0.174736	0.169319	0	0.131424	0	0.270589	0	2.61664	0.74136	0.702037	0.155086	0
XLOC_001515	0	0	15.1915	0	0	0	0	0	3.6795	4.20993	45.8047	5.12755	5.94594	3.95824	0
XLOC_001516	3.26261	3.15017	18.3959	30.275	37.1247	34.7003	30.1946	27.5255	19.9124	16.8133	8.80725	6.82414	6.71263	4.19703	3.06646
XLOC_001517	0	0.0244894	0.434892	0.331461	0.29971	1.04215	2.95508	4.32476	8.50008	10.9323	9.33577	2.83817	1.76886	0.52093	0.12839
XLOC_001518	0	0	0.131541	0.0688418	0.195758	0.16632	1.00052	1.99693	4.3964	7.154	6.06217	1.3703	1.35787	0.350542	0
XLOC_001519	0.200171	0.168661	0.324114	0.292885	0.205479	0.296853	2.58045	3.9001	16.5663	43.5109	16.9565	17.9875	15.8817	6.23756	1.45118
XLOC_001520	0	0	0.0632839	0.14164	0.208736	0.180515	0.224889	0.114898	0.057305	0.331986	0	0.362532	5.31661	5.00383	0.048716
XLOC_001521	0	0.123302	0.762246	9.44126	14.4424	33.3689	40.8268	58.231	42.472	32.4142	5.84687	4.21546	1.48193	0.509818	0.312788
XLOC_001522	70.0581	71.0199	50.5478	40.3851	41.7502	33.7117	29.131	29.7696	33.3914	43.9726	39.2733	38.6403	31.5447	36.7462	49.9172
XLOC_001523	0.95771	0	1.30193	2.64636	2.57221	2.11248	0.971465	0	1.00507	2.26805	3.81952	3.9584	6.75893	16.0909	3.38208
XLOC_001524	27.6519	25.7531	9.09614	8.93219	11.1966	10.676	6.71263	6.76855	5.19002	4.80087	3.56273	6.08905	4.96605	11.4776	18.6994
XLOC_001525	1.05551	0	0	0.463576	0	0.765562	1.06029	0.374987	0.721065	0.412943	2.74883	1.45803	4.25507	2.48301	5.5158
XLOC_001526	0.659187	0.188603	8.71406	14.8351	19.7466	14.8769	11.698	20.8231	12.9673	11.5287	9.48531	13.9668	8.67403	7.62756	6.06663
XLOC_001527	12.7427	22.4978	18.5132	16.8441	22.2366	19.4518	18.4053	19.4158	12.321	10.1485	9.5803	11.2155	18.2377	16.7025	15.9638
XLOC_001528	1.41515	1.03954	0.847166	4.60497	3.34648	2.17035	3.82093	3.28294	8.67021	15.2407	33.7288	24.3039	25.7682	14.8468	6.37514
XLOC_001529	1.60305	0.872109	1.12409	1.24427	1.61764	1.4783	1.37293	1.12584	5.15023	10.4428	19.8131	15.7629	16.1337	8.37078	3.9312
XLOC_001530	1.54797	1.56473	0.125802	0.293793	0.147683	9.87631e-06	0.632181	0	0.117808	0.472507	3.28976	0.358347	2.28564	1.11502	1.04332
XLOC_001531	70.7718	50.0427	8.48317	6.73234	4.28685	4.81544	5.62891	0.698298	2.01336	1.80673	25.0427	14.6593	39.3007	42.0329	75.3765
XLOC_001532	82.6207	81.9729	40.256	54.1061	65.8867	60.8476	41.8074	39.0517	26.3531	19.1057	13.3488	18.9408	13.4501	30.381	47.4969
XLOC_001533	0.310633	0.351882	16.0109	18.7024	18.3998	24.816	23.9998	34.2183	36.9505	38.9834	11.0321	8.25726	13.2747	9.14735	3.46594
XLOC_001534	0.0283125	0	0.183946	0.338856	0.939521	1.13978	3.65333	1.51246	5.31183	14.1074	148.411	121.274	76.3167	70.7894	29.3439
XLOC_001535	0	0.0212481	0.0693852	0.0294722	0.148054	0.163282	1.88291	1.9931	9.65386	16.3168	52.1956	16.2924	7.66424	3.23476	0.700409
XLOC_001536	0	0	0	0	0.120913	0.0969866	0.664005	0.485795	1.7165	2.12118	13.5323	13.9449	9.9559	7.6027	2.46511
XLOC_001537	4.47543	3.32381	1.36669	4.31329	3.88251	2.23393	0.793408	0.828421	0.449384	0.320192	10.9433	4.66464	18.2552	5.90324	5.03797
XLOC_001538	18.8986	17.2795	11.1401	14.1387	11.0691	6.62337	6.09059	3.90946	3.77377	2.97649	7.89184	5.42497	11.3939	11.1617	19.3815
XLOC_001539	2.16526	1.08952	0.350195	0	0.356786	0	0	0.582652	0	0	5.10543	6.7409	4.97007	3.13122	3.10982
XLOC_001540	0.164099	0.32567	0.109676	0.111431	0	0.0875838	0	0.0870821	0.0844641	0	3.29157	4.32162	3.30993	2.20537	1.53699
XLOC_001541	0	0	0.147248	0.212126	0.416625	0.165901	0.304817	0.224314	0.803065	2.14789	3.12497	1.64138	1.5556	0.85616	0.147402
XLOC_001542	0	0	0	0.242448	0.491613	0.206983	0.192737	0	0.586975	1.55697	4.99433	1.60538	1.99746	0.455429	0
XLOC_001543	21.1635	16.3459	6.84019	5.67441	6.16681	8.54328	5.4183	6.01568	5.04291	3.91536	4.56906	4.36694	4.09827	7.7028	12.4689
XLOC_001544	0.0390281	0.0595955	1.62888	1.1653	0.752672	0.345775	1.52817	1.11022	1.92708	3.95197	4.01512	1.76255	6.53437	2.95508	2.15509
XLOC_001545	12.326	13.0933	14.4916	18.7368	16.1441	16.9391	12.0074	14.3505	14.6556	12.4674	30.0056	34.7907	28.5346	23.0497	15.2744
XLOC_001546	13.5225	16.3967	2.22219	1.22237	1.30017	1.24897	0.842489	0.722703	0.485494	1.17173	1.5707	0.611863	3.48302	5.43893	7.90425
XLOC_001547	0.0634023	0.0503357	0.0304184	0.0446851	0.00829115	0.0224366	0.350733	0.577127	1.33061	2.45592	2.34046	0.463305	0.381865	0.0832706	0.100706
XLOC_001548	0	0.0257317	0	0.0385379	0	0.0322483	0.0917048	0.279693	0.802665	1.96546	1.90627	0.327559	0.165121	0.0717256	0
XLOC_001549	0	0	0	0	0	0.114116	0.215293	0.397241	0.821985	1.93473	2.53697	0.469573	0.0973238	0.262057	0
XLOC_001550	44.4472	34.1138	6.77923	6.34014	3.45147	4.8379	4.24707	2.20709	1.80086	1.35329	0.777663	1.55305	4.22273	11.7997	21.8612
XLOC_001551	0	0	0.823191	0.273702	0.500379	2.48451	3.73344	0.744937	1.258	1.18671	0.340519	0.344917	0.557338	0.200214	0
XLOC_001552	138.754	121.49	103.004	216.961	231.975	137.678	114.674	112.135	115.224	83.5134	66.9883	144.302	97.6314	91.228	80.0689
XLOC_001553	0	0	0.321802	0.873814	0.185366	0.173608	0.571179	0.275317	0.665095	1.8141	7.63618	9.3011	21.3894	9.36342	4.56634
XLOC_001554	32.3159	36.8081	26.6195	25.9782	28.4628	23.4818	16.2634	14.426	10.2104	6.50423	9.43742	11.2398	6.33593	13.7662	25.0304
XLOC_001555	17.4423	15.9347	6.07052	9.5014	22.3782	9.7323	5.641	3.1345	3.44839	4.79042	4.65313	12.7229	47.0985	21.0184	14.5584
XLOC_001556	0.00107629	0.113068	0.574963	0.2682	2.20419e-06	1.11266e-05	1.88369	0.22422	0.766252	11.2143	24.62	2.68882	9.48049	6.45316	3.2953
XLOC_001557	0	0.0263546	0.104955	0.181447	0.178949	0.0888756	0.273005	0.234311	0.285583	0.165293	4.58967	12.1003	20.3002	6.63196	4.27894
XLOC_001558	16.4019	17.7724	9.93046	10.5369	10.8195	12.9945	15.1298	16.4393	13.7822	9.04096	11.6955	16.1469	16.8039	14.3117	15.9018
XLOC_001559	98.3921	109.455	418.514	115.346	76.3325	70.278	65.6585	70.7939	88.2776	115.821	110.927	335.781	165.89	128.441	84.4112
XLOC_001560	4.26117	5.12449	2.68247	9.8894	3.32855	1.94374	1.64974	1.26106	2.26489	1.39131	8.34895	15.0704	10.6718	10.1974	8.86053
XLOC_001561	0	0	0	0	0.0925081	0	0.519336	0.0856136	1.18631	0.68567	11.7515	5.30499	17.7058	7.33882	0.259102
XLOC_001562	8.35023	4.62671	5.92374	1.47627	0.359518	2.21608	2.70743	5.42181	6.51445	10.7986	7.94482	3.26602	2.16511	5.9437	4.8125
XLOC_001563	31.0756	33.5389	10.7793	8.88569	10.029	9.52966	6.94366	6.43201	5.49469	5.35596	4.7568	5.22403	5.44431	13.2952	20.0491
XLOC_001564	17.4539	15.4728	12.4162	15.249	18.4919	19.7886	19.1308	24.9504	42.2696	57.7837	22.5754	25.2907	29.5348	15.5345	19.1593
XLOC_001565	0	0.432301	0	0	0	0	0.33761	0	0	0.771372	2.61045	6.48321	5.1173	2.71991	0
XLOC_001566	0	0.077925	0.585775	0.334375	0.327152	0.123323	0.596134	0.0590965	0.410222	1.78897	3.35442	2.38938	2.6494	0.977515	0.32326
XLOC_001567	0.361577	0.234019	1.28607	0.927911	0.815821	0.611001	2.00234	2.39515	2.89703	4.08987	2.96855	1.4031	2.13762	0.573643	0.390467
XLOC_001568	0.14611	0.0582807	1.41193	0.61038	0	0.0717704	0.167588	0.282562	0.593785	1.48324	1.79467	0.445002	0.711549	0.575523	0.029851
XLOC_001569	43.1153	34.7549	33.0441	23.8513	16.3219	17.3496	15.7177	18.6052	21.2756	20.8564	35.7111	21.2491	40.5812	35.6882	33.6339
XLOC_001570	9.45356	6.35586	12.5723	17.784	19.3375	24.4685	23.1145	30.0794	23.8714	17.5432	9.08932	8.22561	8.90337	9.15589	11.0073
XLOC_001571	7.11108	3.64746	4.72853	8.80816	11.7782	12.4538	7.9643	8.22795	7.92564	4.9391	4.74852	6.75977	11.6548	8.46955	8.95474
XLOC_001572	26.1699	23.5282	21.9267	20.9539	19.0218	19.5829	14.1593	14.6784	9.90157	8.66798	6.98079	16.1008	8.7133	14.5609	21.6821
XLOC_001573	3.65419	3.21523	2.73775	3.08452	3.31699	2.52504	1.94963	2.81335	2.83536	3.01755	2.93783	3.09401	2.6942	1.91783	1.45743
XLOC_001574	3.92387	3.97768	3.13213	3.18448	3.80552	4.42702	5.75265	8.73938	12.9484	9.56501	19.86	30.0431	32.4046	20.8229	12.7926
XLOC_001575	7.45699	6.348	3.38337	2.3878	1.63411	2.14247	2.74721	2.20846	2.60887	5.85125	31.4676	29.7512	46.5663	17.8812	7.13275
XLOC_001576	1.04347	0.78513	1.51519	1.83761	2.56192	2.73086	2.20183	2.13385	1.88926	1.49818	0.783389	1.40968	1.3081	0.594302	0.899196
XLOC_001577	0	0.0121706	0.116001	0.230542	0.321488	0.821324	4.70019	16.5558	21.5472	19.5395	15.6525	5.22966	4.18327	1.6803	0.194653
XLOC_001578	0	0.0899353	0.0649691	0.119318	0.352549	0.237533	0.116737	0.264185	0.198214	0.327904	0.618048	14.149	22.437	33.6077	1.46289
XLOC_001579	0.0728426	0.0935472	1.52291	1.09375	3.59625	3.60634	6.82167	6.11983	13.6856	19.1655	81.165	103.716	72.2324	48.3236	17.1835
XLOC_001580	0	0	0.0164542	0.0294835	0.146599	0.025492	0.275496	0.0884358	0.745953	1.73937	11.8886	39.8188	5.6209	6.21343	1.65542
XLOC_001581	0.861554	0.706904	0.150004	0.174866	0.146842	0.216393	5.50906	4.29683	16.5918	50.5872	34.7454	22.2524	39.1611	12.7806	4.66019
XLOC_001582	0.0782167	0.111942	0.0710872	0.17161	0.15821	0.199232	8.35533	1.86753	11.8018	36.5818	95.6322	34.8903	45.8325	18.9416	3.92163
XLOC_001583	0	0	0	0.128005	0.494767	2.16947	2.64182	2.19949	1.03433	1.32585	2.54979	0.294221	0.873551	1.04002	0.33324
XLOC_001584	0	0	0.118358	0.533994	0.777937	1.13822	1.59757	2.73279	1.29702	1.38275	2.00549	0.664289	0.939901	0.369022	0.270056
XLOC_001585	0	0	0.544674	0.589519	1.74279	1.99509	2.30021	0.492134	1.87918	2.64839	6.05385	0.628957	1.57598	0.525817	0
XLOC_001586	0.050237	0.0555038	1.69921	7.1158	10.3738	17.6753	17.4692	20.6986	26.634	35.4999	39.739	23.0772	32.3409	13.5602	4.55869
XLOC_001587	12.5575	19.7065	7.17852	9.56239	1.28516	0.671809	1.13975	0.587118	1.84605	6.33423	12.0049	18.1344	2.17522	13.5745	15.9135
XLOC_001588	14.8804	18.2934	5.15898	5.29213	1.44998	3.03948	4.90217	9.69317	25.5827	35.2586	22.7761	9.20351	6.95851	5.80049	10.0027
XLOC_001589	0.016427	0.0865969	1.60011	0.453313	0.215997	0.985012	4.92735	11.6408	20.642	28.7504	37.6972	8.28999	5.41134	1.13542	0.452837
XLOC_001590	2.64965	2.45647	9.59602	9.02886	10.9903	9.11851	11.3136	15.9603	28.1946	48.277	43.8045	24.1806	16.1511	8.74055	4.08101
XLOC_001591	33.37	35.7411	100.728	159.086	151.524	123.405	93.1355	92.0392	99.8501	104.642	46.7374	144.968	142.7	82.9407	72.2866
XLOC_001592	0	0.105341	4.27981	1.58977	1.57209	1.68749	1.26525	0.813189	3.20212	19.3722	2.44802	6.80068	6.34158	3.56461	0.782469
XLOC_001593	4.28711	3.52854	4.18047	1.05414	0.582785	0.868519	2.38036	1.98375	4.17751	8.43167	6.99404	8.38431	8.35318	6.86478	3.42476
XLOC_001594	8.86923	4.9683	6.97589	6.83217	8.11674	10.7628	8.95768	7.97868	7.23467	7.39455	16.3232	19.2174	17.796	14.3208	10.6434
XLOC_001595	0	0.154916	0.199116	0.216469	0.433006	0	0	0	0	0.200678	2.9337	1.02472	3.37204	1.00443	1.86766
XLOC_001596	0	0.136349	0.843774	0	1.65951	0.645111	1.77783	0.905283	0.973926	0.954777	2.44886	0.947525	3.49376	1.08326	1.99719
XLOC_001597	0	0	0	0.50378	0.507459	0	1.53152	0	0.783218	1.77801	6.88191	9.54378	17.3512	9.64687	3.13303
XLOC_001598	0	0	0	0	0	0	5.37013	0	10.9851	12.4688	41.367	22.3096	99.1474	79.952	39.0602
XLOC_001599	0	0.083374	2.06767	0.330954	0.111124	0	0.503059	1.33834	0.771793	0.194674	0.753502	0	0.281451	0	0
XLOC_001600	0	0	0.204669	0.218397	0.659976	0.361884	1.65985	1.58971	1.18838	0	0.426203	0	0	0	0
XLOC_001601	0	0.120444	0.149349	0.557786	1.68558	0.264072	1.27178	0.837804	0.681356	0.28123	0.155503	0	0.101647	0	0
XLOC_001602	0	0	0	0	0	0	0	0	0.695764	7.89737	6.98683	9.42014	3.42529	0.779064	0.618488
XLOC_001603	0	0	0	0	0	0	0.163993	0.349031	0	0.761547	4.42144	0.454194	0	0	0
XLOC_001604	0	0	0.105214	0.0561355	0.169636	0.186033	0.68262	0.0908023	0.349092	1.53543	3.23169	1.59517	2.72111	1.31924	0.15516
XLOC_001605	0	0	0.0481019	0.0513285	0	0.0425257	0.390104	0.0415134	0.0398998	1.04164	1.95327	0.864342	1.76786	0.312737	0.106405
XLOC_001606	0	0	0	0.449412	0.905388	0	0.34156	0	0	4.75837	2.19258	1.41897	4.013	1.56469	0.310546
XLOC_001607	0	0	0.0390992	0	0.0840531	0.0691331	0.380511	0.26995	0.324321	1.91425	3.74534	11.2412	1.86276	2.50574	0.951391
XLOC_001608	0	0	0.0764823	0	0.0822085	0.0676159	0	0	0.0634408	0.360047	0.716703	0.601259	1.3534	2.27316	0.112789
XLOC_001609	0	0	0.250199	3.20378	0.268932	1.10597	0.20291	0	0.207536	0	0	0.842967	0.340571	0.69715	0.368972
XLOC_001610	0	0	0	0	0	0	0.209093	0	0.21386	1.21372	3.4898	0.289551	0	0.239464	0
XLOC_001611	0	0.0263206	0.0979122	0.0696533	0	0	0.132344	0.028167	0.433155	0.983318	1.73309	0.733076	0.088852	0.0303134	0.0481308
XLOC_001612	0.318085	0.319557	0	0	0	0	0.321356	0	0	0.373075	0	1.33503	5.93311	1.47213	1.16871
XLOC_001613	0	0.0270542	1.44252	1.03812	0.973584	0.355896	0.272064	0.28952	0.445227	0.347436	0.174646	0.828857	0.639298	0.903588	0.321569
XLOC_001614	0	0.158019	0	0.627258	0.210613	0.173228	0.476725	0.169104	1.30025	3.13622	1.02008	0.440111	0.533434	0	0
XLOC_001615	0	0	0	1.14786	0	0	2.61717	0	1.78456	11.1407	4.48012	1.20808	2.9285	0.999107	0
XLOC_001616	0	0	0	0	0.608559	0	0	0.488621	0	2.13224	5.89499	1.90753	0	0.525855	0
XLOC_001617	0	0	0.37727	0	0.135172	0.111178	0.101988	0.108532	0.208626	1.06562	1.7022	2.68341	0.34236	0.700811	0.370909
XLOC_001618	0	0	0	0	2.31249	0	0	0	0	0	2.24006	1.20808	2.9285	10.9902	2.37953
XLOC_001619	0	0	0	0.179218	0.722107	0.445446	0.817249	1.15958	0.278627	0.474389	0.174872	0.377241	0.228616	0	0.12384
XLOC_001620	0	0.0826149	0.409768	0.273284	0.715727	0.316982	0.540019	1.6798	1.01969	1.20564	0.426652	0.575242	0.069722	0.0951473	0
XLOC_001621	0	0.0457067	0.28338	0	0.548274	0.450952	0.689459	1.125	0.987249	0.853784	0.649125	0.0636506	0.231442	0.0526403	0
XLOC_001622	0	0	0	0.120954	0.121837	0.20042	0.643486	0.978248	1.12827	0.533607	0.354063	0.509198	0.308585	0	0.0835796
XLOC_001623	2.45176	1.64207	0	0	0	0.900059	0.825658	0	1.68896	0.958541	2.12006	2.28673	5.54325	9.45587	2.25206
XLOC_001624	0	0.527757	0	0.174578	0.351706	0.433914	1.19414	0.423585	0.407121	0.616144	1.02207	2.57232	1.33619	0.455863	0.482538
XLOC_001625	0	0	0	0	0	0	0	0	0.237947	0.270085	5.97362	1.61081	1.95238	0.532869	0.211519
XLOC_001626	0	0	0	0	0.365329	0	0.826927	0	0	1.92003	1.76943	0.763416	5.55177	0.94704	1.00246
XLOC_001627	0	0	0	0	0	0	0	0	0.245229	0.649484	0.820858	6.75111	0.938993	0.457648	0.145328
XLOC_001628	0	0	0.0341821	0.0364749	0.0734826	0	0.055443	0.0885005	0.113414	0.128732	2.91842	1.07488	2.83825	1.6509	0.504087
XLOC_001629	0	0	0	0	0	0	0.807658	0	0	0.234411	1.29615	0.27961	3.7279	0.924972	0.367161
XLOC_001630	0	0	0	0	0	0	0	0	0	0	0	0.799559	4.52247	0.881667	0.349972
XLOC_001631	0	0	0	0	0	0	0	0	0	0	4.67362	2.52054	3.05499	8.33809	0.82777
XLOC_001632	0	0	0	0	0	0	0	0	0	0.134837	1.49113	0.643346	1.9494	0.798087	0.422436
XLOC_001633	0	0	0	0	0	0	0	0	0	0	4332.73	824.71	666.39	227.35	0
XLOC_001634	32.0149	26.2305	3.49871	2.52004	1.26919	2.08781	2.69538	1.20781	0.156169	0.329402	0.136653	0.147344	1.48823	7.47244	19.8308
XLOC_001635	0	0	1.38093	0.982777	2.47386	5.69727	3.73308	8.34247	13.3637	16.9022	27.798	16.0256	32.5818	8.12311	5.09118
XLOC_001636	0	0.0903987	0.112094	0.358838	0	0	0.272722	0.193481	0.37192	1.68861	0.233425	0.251776	0.152582	0.208224	0.082653
XLOC_001637	0	0	1.16661	2.28226	0.626979	0.343791	1.1038	0.671214	0.161281	0	0	0	1.05866	0.902952	0
XLOC_001638	0	0	0.158977	0.508923	0.512639	1.40547	0.451253	0.274404	0.329672	0.823303	0.413819	0.178541	0.432799	0.369142	0.117223
XLOC_001639	0	0	0.327208	0.174578	0.175853	0.289276	0.265364	0.141195	0.542828	0.308072	0.170345	2.38858	2.44968	0.607817	0.723806
XLOC_001640	0	0	0	3.16757	0	0.524866	0.24074	0	0	0	0	0	0	0	0
XLOC_001641	0	0.314219	1.65593	0.519707	2.09401	1.80842	0.710972	1.59725	1.77755	1.74251	0.405684	1.42213	0.662955	1.17613	0.574592
XLOC_001642	0	0.091516	0.113479	0	0	0	0.230078	0.097936	0.329452	1.65606	0.708931	0.700943	0.77234	0.579693	0.0836746
XLOC_001643	0.112104	0.112623	0	0.149019	0	0.123462	0.226514	2.0489	1.15839	1.97227	1.16325	0	1.14056	0.778246	0.205946
XLOC_001644	0	0	0	0	0	0	0	0	0	0.52794	5.83838	0	0.763271	0.520806	0
XLOC_001645	0	0	0	0	0.0941762	0.0774593	0.355282	0.302462	0.872116	3.38218	5.38236	3.54234	3.22011	0.651019	0.193813
XLOC_001646	0.802744	0	0	0.355694	0	0	0	0	0	0.627682	0.34707	1.12307	0.453736	4.95359	0.73736
XLOC_001647	0	0	0.276003	1.17807	1.18667	0.488014	2.23837	2.38199	1.1447	0.519723	0	0	0	0	0
XLOC_001648	0	0.869045	28.8492	1.01848	0.0992822	0.299416	0.474423	0.690865	0.485239	0.115953	0.12823	0.0345778	0.125729	0	0
XLOC_001649	1.86677	1.5631	0.775164	0.413778	0	0.342651	1.57192	2.00742	2.25121	8.39306	10.0903	4.78807	2.63791	0	2.00052
XLOC_001650	0	0	0	0	0	0	0.331181	0.35243	2.37112	6.15171	0.850381	0	0.555865	1.13786	0
XLOC_001651	0	0	0	0	0.347114	0	0.523798	1.11481	1.07148	4.56074	0.672484	1.08803	0.87916	0	0
XLOC_001652	0	0.10901	0	0	0.145291	0	0	0.233313	0	1.90899	0.703704	0	0.183995	0	0
XLOC_001653	0	0	0.123303	0	0.265069	0.109009	0.399992	0	0.409111	0.812642	2.18252	0.41543	0	0.343568	0
XLOC_001654	0	0.101924	0.379156	0.134863	0	0	0.717484	0	0.104835	0.237988	2.89504	2.55489	0.860178	1.52602	0
XLOC_001655	0	0	0	0	0	0	0.833298	0	0	0.386964	2.78158	2.76947	1.39864	0.381735	0.303054
XLOC_001656	0	0	0	0.377449	0.380206	0	0.860601	1.22109	0.586814	0.666072	1.10489	0.794503	6.74082	1.64267	0.521639
XLOC_001657	0	0	0	0	6.13539	0	2.31459	0	4.73472	8.06132	0	6.41047	23.3093	31.8095	0
XLOC_001658	0.875685	0.879738	0	2.32809	1.17254	1.92882	1.76938	0.941453	1.80972	1.02707	1.13582	2.45023	14.8489	4.05277	6.43488
XLOC_001659	0	0	0.216965	0.231519	0	0	0.527873	0.187247	0.179969	0.204277	2.48496	0.974661	2.06733	0.403032	0
XLOC_001660	0	0	0	0	0	0.46415	0.851565	0	0.43549	1.97723	8.74633	1.17924	3.57324	0.487628	0.387121
XLOC_001661	0	0	0.580233	0	0	0	0	0.250379	0.962588	3.2778	0.604141	0	0	0.538916	0.427838
XLOC_001662	0	0	0	0	0	0	0.236625	0	0.242019	0	4.86069	1.63838	1.98579	0.270995	0.215139
XLOC_001663	0	0	0.396249	4.22828	0.851832	1.05094	0.642711	1.02592	0.328682	0.373075	0	0.445012	1.61812	0	0
XLOC_001664	0.0360095	0.180881	0.314007	0.526539	0.530384	0.0793159	1.27329	1.27756	1.04186	0.506817	1.30778	0.151135	0.549549	0.333312	0.132306
XLOC_001665	0	0.0514127	0.446261	0.272111	0	0.112722	1.24085	0.605214	1.05762	0.96037	1.85859	0.501177	0.694228	0.414484	0.329053
XLOC_001666	0	0	0	0	0	0	0	0	0	0	0.487408	1.57718	1.91161	4.34786	1.72585
XLOC_001667	0	0	0	0	0	0.705873	0.971287	0.344536	1.65572	4.51043	5.81932	1.34503	3.80389	0.741579	0.883094
XLOC_001668	35.3529	30.929	4.49578	4.60153	4.4379	6.2458	4.61337	2.92979	0.989373	0.17277	0.191062	0.206083	0.624454	1.36348	11.6363
XLOC_001669	161.259	151.729	23.2368	25.5065	10.9217	10.971	9.05097	3.37828	1.93437	1.17623	0.520307	0.280606	1.92727	20.5766	63.6223
XLOC_001670	0	0	0.16754	0.0893891	0	0.0370294	0.135874	0.072296	0.0694859	0.0788709	0.0872217	0.235197	1.53937	1.24488	0.0308842
XLOC_001671	2.52196	2.95591	0.523615	0.279369	0	0	0.212325	0.903791	0.217165	1.23248	0.545191	0.294026	0	0.243165	0.579136
XLOC_001672	0	0	0	0.326193	0	0	0.247911	0.527635	1.52138	0.863431	2.22799	4.11967	0	0.283921	0
XLOC_001673	0	0	0	0	0	0.951003	3.48956	0	2.67684	3.03839	0	1.20808	5.857	0.999107	7.93178
XLOC_001674	0.104862	0	0.130631	0.278786	0	0.230974	0.317822	0.112738	0.216712	0.368973	1.63216	2.494	2.13377	2.18392	0
XLOC_001675	0	0	0	0	0	0.245335	0.675165	0	0.230186	0.261276	3.17834	3.11655	1.51096	0.773235	0
XLOC_001676	0	0	0.508929	0	0.547034	0	0.137605	0.292814	0.562867	1.11806	0.529899	0.762077	6.23478	0.78789	0.375264
XLOC_001677	0	0	0	0.239748	0	0.595901	1.0933	0.193903	0.186369	1.26923	2.8072	0.252325	5.81075	4.17365	0.497002
XLOC_001678	0	0	0	0.167012	0	0.276738	1.52317	1.0806	2.46668	2.65248	1.46666	0.351547	1.91741	0.87221	0
XLOC_001679	0.137564	0	0	0	0.368397	0.454506	0.416935	0.295791	0.426441	1.7748	2.31958	0.769826	6.29818	0.954992	0.631796
XLOC_001680	0	0	0	0	1.51042	0	2.27924	2.42549	4.66242	13.2304	21.9468	0	3.82556	2.61031	1.03614
XLOC_001681	0	0	0.314983	0.252083	0.0846414	0.278468	0.638623	0.951438	0.979774	1.77937	2.62369	1.9456	0.535943	1.38963	1.50965
XLOC_001682	0	0	0	0.146192	0	0	0.222217	0.118237	0.681849	2.19284	0.855887	0.153862	0.372976	0	0
XLOC_001683	0.43335	0	0	1.1521	1.74077	1.43177	3.06464	0.465896	0.895574	1.5248	5.05874	1.81881	8.08311	3.50979	4.77664
XLOC_001684	0	0	0.510648	0.27245	0.27444	0.338588	0.310599	0.55088	0.105893	0	0.531688	0	1.39019	0.118571	0.470661
XLOC_001685	26.4893	28.0777	8.29544	9.71377	13.2603	11.5049	6.86068	5.38614	4.10717	3.39335	1.61938	1.32432	2.46302	9.04756	15.2451
XLOC_001686	23.1195	28.7168	23.0505	24.1508	31.3387	32.0825	29.2502	31.5489	26.6666	26.3351	15.904	15.665	17.0796	17.3237	23.1447
XLOC_001687	2.28519	2.99285	0.819734	1.3512	0.613023	0.805986	1.03467	0.456969	1.09354	3.88009	11.1002	10.4889	14.6966	10.5944	5.06398
XLOC_001688	0	0.022787	0.0319671	0	0.0356499	0	0.640137	0.151556	0.373407	0.869505	8.12688	6.03629	6.77298	2.67076	1.69339
XLOC_001689	0.722093	1.09024	2.2548	1.08852	0.653535	1.69299	1.93698	2.21223	3.3418	4.02796	2.57379	1.05963	1.75417	1.1967	1.57533
XLOC_001690	23.6384	26.5544	32.695	18.2096	12.9427	12.2824	15.5863	14.2409	14.8065	20.2008	63.735	32.5499	53.2019	30.1742	30.8078
XLOC_001691	48.5251	69.9632	110.67	92.5582	126.788	91.7293	74.6697	75.314	52.6218	47.4789	31.1614	31.57	19.1565	22.3937	19.9208
XLOC_001692	13.7163	9.36218	11.0072	7.29883	8.63138	11.1389	12.1908	16.024	20.976	30.7811	3.82459	27.2542	11.9614	9.48203	9.13527
XLOC_001693	0.00988061	0.0514968	0.898827	0.0452521	0.077156	0.0597959	0.590872	0.463378	0.6043	0.807564	2.39965	1.82414	1.28348	0.82792	0.103916
XLOC_001694	0.0734486	0.0651701	0.0951029	0.978217	1.8895	3.75929	5.024	8.89739	8.90099	7.09529	2.14103	2.21493	1.3784	0.658207	0.20772
XLOC_001695	0.138931	0.119812	0.4442	1.24523	4.61169	2.86438	3.60673	4.94929	6.61912	7.57445	9.8733	6.1197	6.61342	3.54861	0.583795
XLOC_001696	0.0149723	0.0230232	0.523939	0.386683	0.327854	0.308621	0.855384	1.24855	1.54429	1.58059	3.90282	0.759145	2.54344	1.07615	0.8637
XLOC_001697	15.5938	18.8483	21.4329	19.6813	23.648	19.2708	15.0802	15.3733	11.1922	7.73512	6.23006	8.8007	7.08378	8.65101	9.68978
XLOC_001698	25.2527	25.4869	11.8056	11.6786	18.3332	18.3178	12.2139	13.3715	12.8722	14.4665	14.7382	10.579	13.1152	13.6431	10.8544
XLOC_001699	3.37975	4.29656	8.12046	7.67422	11.8103	10.6996	8.80409	9.25914	10.3765	11.6346	9.26839	7.60756	6.60448	4.07923	3.19572
XLOC_001700	0.504753	0.207955	0.240042	0.692814	1.06895	2.40852	2.04777	4.08073	3.61355	3.30754	1.3778	2.37916	1.96156	1.32991	0.466916
XLOC_001701	22.189	19.9748	39.107	27.069	25.985	21.2744	14.8952	12.6656	7.69798	4.02313	4.88017	9.98918	5.11851	15.276	16.0525
XLOC_001702	6.65123	5.11049	0.538136	0.424148	0.175886	0.368284	0.427364	0.125196	0.0878438	0.0584456	0.154288	0.498107	21.5395	13.436	8.02979
XLOC_001703	1.05067	1.16112	0.223908	0.281623	0.19779	0.293125	0.720278	0.758556	1.77347	3.31974	4.01631	1.54179	3.0588	1.25255	0.856735
XLOC_001704	31.204	49.2764	13.63	8.57957	6.8297	5.57223	5.43067	3.41699	2.53778	1.70131	1.37847	0.866972	13.2349	9.91687	13.7781
XLOC_001705	5.14067	4.51838	0.886859	0.884012	0.756791	0.572338	0.552338	0.33813	0.21595	0.318873	0.133843	0.322465	0.548206	2.32912	2.81835
XLOC_001706	13.215	10.2431	8.64849	11.9443	14.3134	11.1697	16.3824	16.1536	24.2905	32.8508	43.0911	35.9496	33.1812	25.5648	21.463
XLOC_001707	0.600358	0.461414	0.92934	1.95926	0.504926	1.30266	2.35572	3.26452	1.95705	1.17423	2.19748	3.99574	6.6837	6.32039	4.15877
XLOC_001708	16.7235	18.2473	23.541	14.987	13.5935	14.6993	16.0321	21.3346	21.02	23.8208	13.5549	22.4939	14.6414	13.7841	11.0918
XLOC_001709	33.0422	26.5117	14.4058	21.8686	27.4229	27.9812	27.1379	27.536	25.073	29.6148	33.6338	29.6839	36.2872	25.8672	21.4607
XLOC_001710	1.09464	1.06701	2.44905	1.14198	1.38556	0.90873	4.24099	1.99615	3.40945	8.27826	9.83378	7.17566	15.9448	7.09915	2.66326
XLOC_001711	1.55629	1.63057	8.61385	48.1685	45.5668	47.5053	39.2367	33.0448	19.2633	13.4076	2.69782	4.13045	5.63314	5.65205	4.66749
XLOC_001712	19.8988	27.1966	29.5688	31.2194	42.4237	28.9873	24.9247	25.1272	15.1156	8.76601	6.77827	10.8432	11.8042	21.1946	25.1693
XLOC_001713	19.1691	17.4901	10.1491	6.308	5.39582	6.51768	5.4242	4.9927	5.42251	4.88987	5.05474	8.15907	3.30143	8.8693	11.3466
XLOC_001714	29.2776	22.1845	12.5822	12.0812	12.0302	12.3667	9.93792	9.26882	7.15355	5.77944	3.38194	4.45045	6.47076	12.1197	20.8967
XLOC_001715	20.5576	25.0816	17.1725	13.7269	16.5448	20.0585	16.1961	17.6763	16.8453	14.1713	11.1849	17.2202	15.1088	20.5999	21.1018
XLOC_001716	0	0.00368556	0.0226419	0.0365658	0.065791	0.0916508	0.958864	1.83077	15.0224	54.8443	3.47984	23.0857	4.121	1.13312	0.560227
XLOC_001717	6.42235	4.45995	6.71278	13.6963	20.8054	20.4629	19.2626	19.0806	21.8693	28.55	28.4124	19.7938	22.6703	12.4051	8.91447
XLOC_001718	44.3587	29.2894	10.2077	13.8373	18.7664	17.0451	20.4607	21.9539	13.1921	12.1206	9.81389	19.375	22.441	22.7391	20.1545
XLOC_001719	0	0	0.108181	0	0.0389317	0.105974	0.133953	0.233758	1.23919	1.95241	1.70717	0.609405	0.309575	0.0381876	0
XLOC_001720	0	0	0.174962	0.210727	0.208769	0.185066	0.173225	0.172329	3.50401	6.19875	3.36632	1.65746	0.842417	0	0.138182
XLOC_001721	0	0	0	0.0825826	0.0775654	0	0.192906	0.387235	1.98294	2.76302	2.27629	1.55166	0.337946	0.214312	0
XLOC_001722	0	0.00992095	0.134485	0.19187	0.0924144	0.0994639	0.417658	0.997998	2.94532	4.08432	3.10773	0.990646	0.882459	0.184027	0.0542015
XLOC_001723	3.71105	3.51873	4.69618	16.8413	13.9471	11.6937	15.5241	20.6204	19.6974	9.46941	14.3527	17.8254	47.1817	30.5007	23.179
XLOC_001724	48.3207	48.2828	31.6619	42.8532	52.2405	55.8273	65.4088	96.9485	90.3199	81.2267	68.7631	54.4077	39.9482	37.0483	27.5873
XLOC_001725	0	0	0	0	0	0	0.167843	0.0235093	0.1332	0.708838	1.76251	0.0993411	0.871718	0.237678	0.0196526
XLOC_001726	31.679	29.2529	13.8135	24.7358	30.2745	37.5598	23.7066	19.0986	16.7205	13.0973	9.6478	5.4243	8.88717	16.407	19.1716
XLOC_001727	33.7331	37.4182	10.0954	9.39256	6.6449	8.10303	16.789	7.89658	6.62144	7.61873	35.5546	68.5449	224.131	137.949	119.252
XLOC_001728	30.9755	32.1584	42.1676	64.0271	64.3836	51.6578	43.7573	32.2434	23.1447	15.6709	30.5888	35.3939	38.994	35.3616	35.7558
XLOC_001729	10.3607	11.676	8.14559	8.49898	2.28295	2.20416	3.40303	5.34989	3.52993	2.54926	3.53963	9.19901	4.19122	6.44494	7.38215
XLOC_001730	0	0	0.0751925	0.0389242	0.0560298	0.0706062	0.619075	0.11613	0.444905	2.29688	6.62803	2.59133	14.2967	4.4403	0.863552
XLOC_001731	66.713	74.1571	91.9251	131.815	147.639	87.47	72.8286	64.6125	58.8839	43.9389	41.2411	79.4683	48.8276	44.111	45.6727
XLOC_001732	26.7943	20.4824	17.5479	18.9445	23.1345	22.3823	18.3186	15.2623	14.6288	15.4568	13.3528	17.7955	26.9993	18.1128	26.8867
XLOC_001733	0	0.0294844	2.54508	1.11879	0.367382	0.249981	0.303816	0.224742	0.163021	0.923024	0.614034	1.01347	0.273047	0.377638	0.0522929
XLOC_001734	0.210554	0.109568	4.95378	5.63356	0.894219	0.479269	6.01845	1.60824	3.60416	68.715	6.58621	30.2107	16.8419	13.4905	3.4074
XLOC_001735	17.4305	16.4776	7.36725	8.57651	10.3931	8.84575	6.30252	5.25742	4.66184	4.42791	3.51548	4.23507	3.01124	8.22689	9.24101
XLOC_001736	0.00239663	0.00524494	0.0146848	0.15032	0.142002	0.209606	0.461776	0.479634	1.457	0.712439	38.4996	12.9394	13.449	11.7236	0.893254
XLOC_001737	21.8243	21.9503	21.9074	19.1868	22.1976	18.7361	13.7643	13.3921	12.7366	13.2215	13.4909	16.5274	16.2015	15.5166	12.5766
XLOC_001738	2.23615	3.2587	9.92431	8.82458	16.0176	11.5066	8.99853	5.61827	3.96322	2.68209	2.93137	4.13568	3.6704	2.81624	2.62362
XLOC_001739	3.1121	2.35411	0.878669	1.06035	1.90044	2.30185	2.22348	2.59629	2.85588	2.68481	2.10631	2.40368	2.10119	2.34444	2.22064
XLOC_001740	21.2673	21.0977	4.14098	5.07275	2.38169	3.08937	16.7265	2.94732	14.0379	27.8478	221.451	119.306	375.89	290.259	80.0791
XLOC_001741	20.6203	23.7809	26.2928	24.4096	30.9059	26.0752	18.7349	19.7843	13.1243	10.0584	9.59309	10.66	8.44012	10.3704	11.2829
XLOC_001742	7.93042	7.21892	1.29527	2.7241	2.50414	7.71015	11.2614	19.5544	20.2661	17.1298	6.52587	8.94628	11.9493	6.81771	6.39922
XLOC_001743	13.4103	13.8398	9.28559	7.77765	6.08467	6.64595	6.7853	7.16888	7.00086	4.71105	6.80234	9.56923	6.3976	8.31581	8.39786
XLOC_001744	11.4592	10.8063	16.2586	28.1493	35.34	42.5488	48.0956	57.2416	45.806	38.5781	29.1775	23.8487	45.3798	22.3838	20.7275
XLOC_001745	24.4858	27.2289	54.3358	82.9088	116.817	101.43	115.752	137.593	102.476	103.248	72.1629	43.8977	47.8076	34.7641	18.1674
XLOC_001746	0.0195657	0.020248	0.0276681	0.0934792	0.148569	0.306162	3.57199	1.99521	12.5454	7.45013	35.5685	69.0794	226.477	164.211	75.3155
XLOC_001747	0	0.0598946	0.169542	0.199328	0.226957	0.329485	8.05129	5.75225	30.0929	64.7355	141.382	47.4343	41.7449	15.1323	6.1013
XLOC_001748	8.99246	11.6074	20.6784	14.9828	16.1589	17.1342	14.2231	15.5901	17.6121	21.1365	20.4003	14.6385	18.0383	15.2314	13.9056
XLOC_001749	78.7893	96.2817	55.3585	48.0007	48.6279	28.6586	29.3984	40.2044	56.7418	46.6083	24.046	101.94	42.9582	58.336	51.1622
XLOC_001750	0	0	0.304751	0.143491	0.158695	0.593259	2.88851	10.1591	12.2494	13.9545	10.1948	3.23122	3.74509	0.891146	0.555201
XLOC_001751	0.218358	0.287814	3.93059	4.11941	5.57737	14.8926	15.156	29.1112	27.9983	24.239	15.7108	4.91666	8.96991	1.56584	0.677222
XLOC_001752	8.76849	5.43582	3.43469	6.47694	5.81621	7.40368	7.10051	7.75629	6.96842	7.15302	5.15998	5.0286	7.87635	6.91266	7.27607
XLOC_001753	0.0198719	0	0.245498	0.217536	0.225621	0.115876	0.171509	0.295166	0.530775	0.0689425	4.82462	1.4803	7.85701	2.15072	0.509904
XLOC_001754	0.0746912	0.110292	13.1646	4.4716	3.53146	3.1879	2.02028	3.02754	4.09058	2.00597	0.530993	0	0	0	0
XLOC_001755	20.7761	19.6709	6.23309	5.66103	2.54224	2.52785	2.61174	2.36856	2.88033	1.47098	0.62408	0.740962	10.8095	18.8169	26.3673
XLOC_001756	1.94891	1.90793	1.58491	0.856708	0.412135	0.464404	0.526409	0.477065	0.652443	0.45395	0.341052	0.218201	1.98895	1.11088	1.34202
XLOC_001757	0.0219479	0.0877029	0.151916	1.30268	0.615689	5.76293	16.2823	17.8248	7.43535	4.535	1.63779	1.1468	2.7532	1.49964	0.594966
XLOC_001758	0	0	0.0555104	0	0	0	0.105814	0	0.189421	2.83787	6.72683	4.77178	6.18764	2.80436	0.746484
XLOC_001759	0	0	0	0.0854785	0	0	0	0.0672562	0.064691	0	0.410018	1.08134	4.75228	1.98355	2.68458
XLOC_001760	0	0.193018	0	0	0	0	0.101123	0	0.418122	0	3.35898	0.880614	0.188852	0.248319	0
XLOC_001761	0	0	0.25461	0.0949597	0	0.162128	0.621163	0.392013	0.462836	0.177908	8.04179	0.824412	1.66293	0.706188	0.270681
XLOC_001762	0.199719	0.133198	0.177879	0	0.0904593	0	0.0708115	0.149481	0.0728837	0	1.64618	1.11243	1.97766	1.28819	0.445096
XLOC_001763	19.5532	14.0241	3.80739	4.01414	5.1049	6.18319	4.91746	4.95002	6.23143	6.8289	5.91996	4.55776	10.7325	7.32117	9.98476
XLOC_001764	19.5431	26.0403	26.2305	9.5659	13.498	5.7776	11.0688	4.92561	6.50415	2.26965	3.99517	2.38179	3.51607	5.68564	8.16013
XLOC_001765	3.22511	4.49941	16.5503	1.04688	0.637013	1.79339	0.718065	0.868885	0.7499	0.139719	0.141377	0	0.0335538	0.892248	1.63512
XLOC_001766	0	0	3.75935	0	0.0725109	0	0.0878792	0.121875	0.0613981	0	0	0	0	0	0
XLOC_001767	0	1.31409	21.8279	1.17755	0.181995	1.28988	2.47214	2.31307	1.5866	0.268363	1.33787	0	0.109586	0	0.0273185
XLOC_001768	26.2056	25.6379	12.6619	11.7657	13.2483	16.0232	11.1763	13.7311	10.683	9.93319	5.33891	6.68387	6.8411	11.3041	17.3237
XLOC_001769	2.61858	2.56999	1.70233	1.41873	1.6611	2.62624	1.68444	2.24398	1.48673	1.74137	0.787587	0.68512	1.4967	1.83636	2.53442
XLOC_001770	6.03484	5.06481	2.63565	2.56717	2.94367	3.13483	1.93318	1.89078	1.67505	1.71181	0.846435	1.6192	1.20154	2.26984	2.13877
XLOC_001771	15.5904	15.4945	9.57097	11.9803	14.3552	12.5215	7.58344	6.41629	5.43665	3.72926	3.83273	5.78194	4.2006	8.45978	15.2006
XLOC_001772	0.76651	0.397908	0.152251	0.0955745	0.0301942	0.0510469	0.095492	0.024917	0.122039	0.113333	0.130219	0.618156	0.861371	0.764476	0.463218
XLOC_001773	0.061742	0	0	0	0	0.0770198	0	0	0	0	0.665878	0.433444	20.0285	2.06376	3.77557
XLOC_001774	9.7515	9.43749	8.66847	4.91967	7.16521	9.22468	5.02126	6.75913	5.08011	4.99476	2.88335	3.76139	5.98586	7.09715	5.53267
XLOC_001775	23.8727	19.8918	4.27632	5.85873	5.884	5.29037	7.44207	6.29587	5.84211	6.10512	4.61634	3.13066	4.71308	8.55897	9.80573
XLOC_001776	0	0.100729	0.0691589	0	0.0698455	0	0	0.0575403	0.16834	0.778402	2.62775	2.0616	0.597638	0.327922	0.0484736
XLOC_001777	0	0.235733	0.158138	0.176936	0	0	0	0	0.14002	1.14689	3.22612	1.85939	0.75129	0.163677	0.120787
XLOC_001778	0	0	0.0163695	0.0378273	0.0534907	0	0.164991	0.0757033	0.214257	0.267301	28.1017	14.71	69.1738	30.7822	18.3305
XLOC_001779	2.3547	7.76475	0	0.930019	0.965421	0.755255	0	0	0	0.788618	0	0	0	0.865597	3.51285
XLOC_001780	24.1279	17.304	8.291	6.82104	6.72335	10.8611	6.1358	5.91172	5.76598	5.29964	5.04984	4.47454	6.06587	8.84016	14.2298
XLOC_001781	36.8418	39.4297	120.28	143.402	115.841	88.2279	69.8454	61.0589	45.5453	46.8501	32.3381	85.4406	231.833	81.9219	54.6944
XLOC_001782	0.0488755	0	2.16135	1.55727	1.02287	0.61831	0.571639	0.874554	0.754869	0.562437	0.141772	0.148126	0.0970017	0	0
XLOC_001783	0.0968291	0	2.3973	1.05112	1.54851	0.843666	1.45868	1.74804	0.690751	0.675683	0.504957	0	0.526363	0	0
XLOC_001784	0.35223	0.0460509	0	0.0711887	0.0677861	0.181502	0.11515	0.113816	0.628622	0.265659	3.92193	2.34695	2.53536	3.13581	1.11679
XLOC_001785	3.42511	2.81586	6.67675	10.5695	15.422	24.1105	23.9368	33.6143	28.3411	23.8281	13.8132	8.28422	17.6856	9.07311	7.82296
XLOC_001786	0	0	0.0741565	0.0369761	0.108751	0.0289488	0.0266899	0.0289979	0.0275586	0.0308831	14.4778	23.5371	27.9431	18.0658	16.6203
XLOC_001787	5.27221	4.5069	3.55208	3.35618	3.18486	3.79582	2.72859	3.18238	4.02152	4.7737	1.64441	2.5843	2.23243	3.17022	3.80659
XLOC_001788	0.0293704	0	0	0	0.0998862	0	0.127942	0.041485	0.388277	0.153767	45.402	11.7036	143.607	27.1314	35.7473
XLOC_001789	0.0136236	0.0279784	0	0	0.0219594	0.059798	0.340095	0.149989	0.467697	1.01845	13.0999	3.15071	2.99384	1.38443	0.170768
XLOC_001790	2.00323	0.913515	0.857751	0.437517	0	0.214234	0.288828	0.253386	0.51794	0	0.391045	0	0	0.691587	1.298
XLOC_001791	0.17517	0.38144	0.149695	0	0.258755	0.094282	0.185999	0.0266407	0.102763	0.34673	2.38687	10.1433	16.8536	15.661	7.97341
XLOC_001792	0	0	0	0.21841	0.0299437	0.0683916	0.224707	0.0686637	1.27438	2.36961	4.21992	12.0058	10.1484	7.89846	4.0648
XLOC_001793	0	0	0	0	0.214322	0.183641	0.171868	0	0.524779	0	0.884439	110.276	1.15975	0	0
XLOC_001794	26.2427	27.5199	7.97069	5.93883	2.50048	2.09175	1.57301	0.563768	0.462586	0.30483	0.116243	0.0652457	0.868253	9.6997	20.3551
XLOC_001795	19.4817	27.8639	7.5845	3.96269	2.05309	3.11054	2.91898	2.01891	1.17639	0.936862	0.575324	0.624431	2.36613	3.64118	5.51569
XLOC_001796	8.21813	16.3729	4.00246	4.38572	4.009	4.17452	2.55575	2.58011	2.20114	2.11746	2.20826	2.22342	1.86759	2.43144	2.86899
XLOC_001797	0	0	0.0249716	0	0	0.0267491	0	0	0	0.0603406	0.0721945	0.2244	0.095579	0	0.788527
XLOC_001798	18.0922	16.1234	6.73827	3.87398	2.08367	2.05086	1.49985	1.70585	1.54719	1.1663	0.970736	0.556872	2.386	6.40192	10.5841
XLOC_001799	0	0	0	0	0	0	0.0220646	0	0	0.0259478	0.970707	0.816356	1.55029	3.0893	1.59518
XLOC_001800	0	0	0	0	0	0	0	0	0	0	4.75502	1.53058	11.3823	4.07118	5.82711
XLOC_001801	0	0	0	0.0360692	0	0	0.0590672	0.0284599	0.0874169	0	0.405454	0.148372	2.31894	0.771402	0.317454
XLOC_001802	0	0.014744	0.020376	0.0629505	0.0201802	0.181392	1.04563	3.46725	6.50306	7.91384	3.63499	1.21903	0.974694	0.264006	0.0736793
XLOC_001803	7.29327	6.81248	1.84163	2.49898	2.75812	3.21758	2.25635	3.09342	1.95279	0.851996	0.752717	2.00204	1.18705	2.43271	4.49429
XLOC_001804	20.1953	21.8647	18.8706	19.6884	27.071	24.0741	15.4276	15.4388	11.426	11.5184	6.21553	6.45931	10.3151	12.3169	11.5545
XLOC_001805	21.4094	18.4819	23.7034	35.1803	56.6045	59.4048	63.3784	99.9002	78.9409	65.4159	35.0263	27.472	20.1885	17.0275	13.7498
XLOC_001806	38.9256	49.2417	16.6825	15.3871	21.9143	19.8283	19.0178	20.9836	18.271	18.7814	15.3007	8.62094	14.5022	13.8501	8.54058
XLOC_001807	15.4224	31.203	20.2346	21.8774	34.4552	26.8646	18.2933	18.4632	15.0273	11.3498	7.50704	11.7923	6.26651	5.33973	4.29311
XLOC_001808	8.35796	5.69485	2.18428	1.66568	0.663617	0.829178	1.45988	0.866887	1.33646	1.6435	6.25801	5.26199	36.3517	12.2267	13.5086
XLOC_001809	13.4811	9.85204	6.82832	9.25171	11.6163	9.9229	7.50728	7.02046	6.76233	7.83383	6.70048	5.64915	6.65081	6.58041	3.88038
XLOC_001810	18.2412	18.3641	4.13923	3.75641	4.50923	4.94618	3.44538	3.99741	3.1859	2.61489	2.69133	4.40313	2.96722	5.95626	5.81344
XLOC_001811	21.697	22.679	14.6892	18.4618	21.1887	17.376	14.0589	14.7172	8.82464	6.30055	3.36212	6.20634	6.8434	9.05363	14.7894
XLOC_001812	17.3461	13.4049	13.0892	15.3017	18.7692	18.2605	13.4201	15.575	11.6928	9.633	7.08611	8.94116	7.16097	9.33813	14.4507
XLOC_001813	30.0037	45.2009	21.5704	21.0205	23.4404	17.1111	13.4814	13.0473	9.94526	7.40411	4.62783	7.42169	5.7753	14.275	15.0377
XLOC_001814	52.8053	50.8009	15.6461	14.2096	15.6067	18.1057	20.9303	21.0244	21.9158	21.6766	18.8746	17.569	23.6808	28.5348	36.0638
XLOC_001815	3.34586	3.70054	24.9496	16.2118	15.7781	13.493	14.2079	16.4317	15.7656	17.3778	12.2575	15.1927	17.4717	10.3317	4.70264
XLOC_001816	25.3461	20.471	6.24431	8.38458	8.0066	11.6021	8.51748	7.94951	7.6515	8.49325	12.7863	12.8558	13.2533	15.9393	12.4738
XLOC_001817	24.1419	19.0368	12.5518	9.89071	8.49188	7.55594	5.88757	5.531	4.41072	4.46619	5.13761	6.01873	7.77047	10.5848	12.7945
XLOC_001818	17.6402	25.4831	33.8025	15.664	13.2035	11.2811	9.69432	9.91323	7.93748	5.49134	12.9245	13.7731	8.0341	8.34254	7.50508
XLOC_001819	13.5551	17.366	19.2931	14.0289	19.2183	15.2569	13.527	15.2811	17.5471	20.269	13.8207	17.5366	14.0064	9.79851	9.297
XLOC_001820	13.8315	14.6712	2.07325	2.1194	0.864028	1.55146	0.987445	0.363689	0.206074	0.207207	0.0742935	0.0231398	2.91714	10.0417	10.8672
XLOC_001821	17.7047	25.0487	36.9459	33.9783	29.9252	26.4363	25.4849	30.9321	22.87	17.4157	18.4702	29.6911	17.5429	16.7794	12.8196
XLOC_001822	29.4915	39.2116	62.3058	72.0218	103.125	59.934	45.1557	43.0047	24.9513	14.8232	10.9372	30.2848	14.0752	12.7487	8.23679
XLOC_001823	6.00402	5.68621	1.14455	0.446097	0.130791	0.509686	0.415613	0.236088	0.262879	0.255199	0.0973703	0	0.86082	1.41421	3.56597
XLOC_001824	84.0368	97.1826	30.2181	23.4904	13.8449	12.4069	12.5975	8.21927	8.8549	6.2212	3.50186	2.53709	14.7846	51.1838	88.0687
XLOC_001825	2.42673	5.49166	29.5357	27.0404	56.8588	40.2964	37.4469	42.2727	34.8348	40.4506	14.672	9.33835	6.87329	3.81108	1.7209
XLOC_001826	60.4162	85.4927	73.4483	57.9205	52.3288	50.7131	42.7188	46.6717	35.2205	29.2919	16.7592	29.2328	25.2687	28.0189	29.0653
XLOC_001827	0.0204296	0.0105869	0.285539	1.23107	8.4025	9.04212	11.3118	29.6496	31.6689	31.1444	17.35	7.54114	20.9723	7.14266	3.18173
XLOC_001828	22.814	43.7705	47.685	39.5698	62.4062	44.2239	34.061	36.3166	26.0017	23.5619	18.2667	20.3024	15.7344	14.1266	12.7261
XLOC_001829	22.5972	27.9366	14.3575	15.7176	26.8119	23.2278	26.0236	24.9007	21.7336	21.4809	19.7242	28.9387	21.1873	12.4886	9.43032
XLOC_001830	37.7058	46.1796	50.2008	30.3804	24.4994	42.7213	41.7363	35.8848	16.9918	8.66155	10.1813	5.52306	7.28299	7.19324	26.3703
XLOC_001831	0.0802073	0	0.977444	0.123039	0.4777	0.315299	0.293906	0.102329	0.205375	1.93673	2.23681	1.40068	6.42328	2.53672	0.954746
XLOC_001832	0	0	0.220201	0	0.113958	0.192654	0.177018	0.09391	0.0934339	1.62825	1.45874	0.672218	2.78351	3.09104	0.591159
XLOC_001833	15.045	16.0493	9.44703	7.17313	6.02162	6.61758	8.41753	8.84298	21.5305	34.1222	6.66185	22.9537	12.9758	11.4921	12.4579
XLOC_001834	4.37299	2.68634	1.58818	2.43979	1.96871	1.59417	2.51668	2.56013	4.1745	7.26255	7.51997	7.82679	9.15778	5.27337	2.59802
XLOC_001835	0.307054	0.461759	0.430123	0.986774	0.578122	0.433819	0.447355	0.343743	0.346617	0.40771	0.0520951	0.230189	0.541488	0.255735	0.150275
XLOC_001836	0	0.0421838	3.1669	4.60647	1.7829	1.24365	0.796444	0.795523	0.96708	1.34482	0.210785	0.0549424	0.0172155	0	0.00827895
XLOC_001837	1.59103	1.89025	1.93208	3.60556	0.55809	1.15335	7.13148	20.6413	51.6936	70.0558	55.0319	19.3985	11.5194	4.3626	2.35906
XLOC_001838	0	0	0.10081	0	0.0687044	0.320225	2.47134	6.74934	21.0589	34.7051	25.9853	10.0721	4.50185	1.1809	0.26224
XLOC_001839	25.4771	24.4866	4.84225	1.89809	1.16794	0.630937	0.585833	0.38819	0.636565	0.362012	0.136743	0.0842708	0.489992	4.90914	5.61898
XLOC_001840	31.2852	28.6203	17.5983	17.787	17.1723	15.9478	13.8075	16.1499	9.27623	5.9305	6.10292	7.67656	4.75826	11.0148	20.1332
XLOC_001841	39.938	44.5002	35.3515	20.7263	37.9017	29.1659	20.4452	21.566	17.0234	13.4269	7.81341	9.85854	7.21929	13.7974	20.7346
XLOC_001842	29.362	34.5005	6.25247	4.84837	2.60143	2.8343	2.91383	1.06666	0.613766	0.504684	0.840469	0.166289	3.21039	18.0155	16.1361
XLOC_001843	0.0973852	0.13464	0.29	1.63481	7.05514	7.08223	13.8053	18.9779	21.3933	24.0232	25.0065	10.6456	14.891	5.9062	2.47916
XLOC_001844	0.00835808	0	0.032241	0.0905162	0.145185	0.218333	1.70265	2.65729	8.96262	15.9838	14.4105	8.642	26.5317	11.3831	6.44739
XLOC_001845	0	0.032041	0	0.11978	0.0443709	0.255794	0.283394	0.629062	0.662244	0.195268	16.0141	15.7053	17.6809	9.68957	2.41814
XLOC_001846	24.1077	11.4841	6.3053	6.33841	4.97399	7.6516	6.55481	8.18243	8.52178	8.72302	8.19891	6.81551	9.90416	13.5759	15.835
XLOC_001847	2.89971	3.19452	0.922763	4.58948	0.403139	0.529112	0.964972	2.16045	3.17756	3.12416	3.99767	9.41814	6.44269	5.97116	4.1976
XLOC_001848	0	0	0	1.22376	0.931586	1.53392	4.14	8.48012	9.4568	8.30684	3.82828	3.12099	2.55178	1.12084	0.662713
XLOC_001849	0.223908	0.397362	84.3682	38.0267	17.4617	5.09337	24.0125	10.2824	1.91035	27.5597	7.41131	19.4921	17.2933	12.3118	3.36912
XLOC_001850	219.117	256.168	49.312	24.8989	10.3705	16.9273	22.008	10.8669	7.96627	3.16072	1.28406	0.26336	13.5733	99.599	158.706
XLOC_001851	2.36462	1.42066	0.634795	0.266402	0.578342	0.900315	1.15874	1.90915	1.04568	1.27224	1.00187	2.51182	0.923742	1.1059	4.01401
XLOC_001852	0	0	1.3064	2.60859	4.80232	2.42226	2.05119	1.12569	2.77855	3.91902	3.19594	0.508664	0.708204	0.239979	0.0927525
XLOC_001853	0	0	0	0	0	0	7.08191	0	2.51176	39.4096	16.1852	0	1.73826	0	0.618695
XLOC_001854	33.5464	30.8264	14.691	12.2384	12.267	15.2389	13.1614	18.5617	21.8726	25.9077	18.196	11.0085	13.0881	16.022	22.7307
XLOC_001855	18.0492	13.4324	1.5204	3.18577	2.20361	3.05402	2.26473	1.52841	1.13871	0.800134	1.6027	1.83545	4.22599	11.1377	20.8096
XLOC_001856	42.3681	30.336	37.2941	46.6128	61.808	59.728	52.7271	59.4874	59.8867	64.68	59.2819	40.379	25.3308	23.6019	31.0211
XLOC_001857	23.913	24.3321	11.6718	11.2979	13.5395	12.2816	10.2373	10.1973	10.3454	10.701	19.3913	16.1171	16.6348	13.9033	11.3685
XLOC_001858	16.345	10.6454	54.7354	81.4401	7.93978	13.2023	17.1532	24.316	27.1521	37.9138	13.4807	6.19747	15.3579	12.2269	9.67017
XLOC_001859	82.3826	87.9218	13.8376	11.3985	4.32244	7.49595	5.95865	3.0611	1.54814	0.590913	0.219073	0.176406	6.96686	31.5378	57.9809
XLOC_001860	18.2805	16.84	29.7449	45.0968	57.4819	56.5287	49.6179	57.6211	53.9832	48.9232	43.5139	42.7821	38.4773	30.501	26.3255
XLOC_001861	5.94908	7.10186	8.06203	10.5393	13.6427	8.25928	5.95178	3.94165	1.97817	0.867088	0.755824	2.03167	1.18777	3.92227	5.24446
XLOC_001862	0	0.0228978	0.1079	0.1622	0.658764	0.897311	10.8675	0.772994	4.60319	21.3318	46.3721	23.1559	43.1576	29.5645	2.29908
XLOC_001863	0.00672075	0.0334613	0.604749	2.93136	8.92011	6.2963	8.52727	10.4463	14.5278	10.188	16.8018	19.4085	24.1066	11.1979	5.06765
XLOC_001864	0	0.0277347	0.0366579	0.153299	0.266252	0.340926	0.870343	0.734818	0.695443	0.697874	14.6335	23.3325	33.8612	15.9479	4.91171
XLOC_001865	17.1986	12.083	9.60324	14.317	19.8934	18.0364	16.7217	23.5587	19.8739	15.58	7.8732	5.79754	5.44582	7.09677	5.71249
XLOC_001866	0.434749	0.441583	0	0.328522	0.107803	0.0950228	0.178724	0	0.0906344	0	13.3556	18.512	70.0816	24.4478	20.1653
XLOC_001867	0.805597	0	3.01297	0	0.888106	0.849239	0.415394	0.108438	0.86834	0	52.1784	59.2561	166.569	85.4539	13.5928
XLOC_001868	0	0.0365545	0.148122	0.058885	0.448975	0.102133	0.866565	0.233429	1.40147	0.806008	112.099	87.1423	330.347	119.562	71.6683
XLOC_001869	14.8254	10.6274	4.7593	5.72284	5.55423	6.64468	7.77401	9.24201	10.498	14.1045	17.3316	11.0136	10.1908	8.60736	5.27258
XLOC_001870	2.48718	8.12822	2.87812	2.36905	1.35859	1.03491	0.921316	0.608534	0.952573	0.834927	0.357728	0.430866	6.34204	1.05191	0.56353
XLOC_001871	0	0.0110881	7.86194	1.44768	0.126637	0.156093	3.5481	1.79353	1.43893	6.62822	14.9922	25.1671	11.5666	8.56351	1.3878
XLOC_001872	14.3441	11.3358	10.1188	13.9799	17.7993	17.8765	12.7899	13.2319	11.7582	13.4527	7.07019	10.2011	10.1395	12.1901	12.9853
XLOC_001873	0	0.0348269	3.80643	1.30765	0.951058	0.957184	0.858406	0.355004	0.749392	0.255508	0.117287	0.815346	0.623147	0.50323	0.175257
XLOC_001874	0.0104616	0	0.0375409	0.0394456	0.0545827	0.113766	1.20731	1.30169	5.99529	15.9699	7.89202	7.37905	9.04315	3.27029	0.622178
XLOC_001875	0.129205	0.0578939	2.3139	1.66879	4.28022	4.13416	4.32484	4.87562	7.26263	8.2256	7.15359	8.22469	1.74768	2.16015	0.774266
XLOC_001876	26.6099	20.1654	8.76418	16.3237	24.926	24.0637	24.3388	26.5128	34.6981	81.4514	55.6526	17.7505	45.4855	23.1049	20.2497
XLOC_001877	0	0	0.0683059	0	0	0.226888	0.19453	0.862099	1.19527	2.15465	2.50124	0.452859	0.670225	0	0
XLOC_001878	0	0	0.064169	0.1994	0.184748	0.066896	0	0.0605429	0.0321922	0	1.79165	0.772233	4.12256	1.04175	0.382856
XLOC_001879	3.76858	4.55631	1.43525	1.96984	0.810995	0.924212	0.643952	0.637485	0.789456	0.221866	0.211064	0.221095	1.31126	1.42178	2.66609
XLOC_001880	12.6996	11.6631	9.45466	2.0819	0.803406	1.43171	0.966243	0.874163	0.814539	0.404289	0.0502099	0.111712	0.211651	4.43518	9.75115
XLOC_001881	8.15111	7.06046	2.14408	1.0568	0.492071	0.501736	0.82662	0.46121	0.785964	0.571298	1.09182	0.675547	1.37248	2.94864	4.64704
XLOC_001882	7.5745	7.00435	6.17414	2.10061	1.50327	1.12919	0.969631	1.26867	2.52362	1.92649	1.45276	0.926251	1.02312	3.20892	5.93107
XLOC_001883	31.0364	24.8433	10.3094	7.98018	6.9612	8.47494	5.2589	6.09117	4.41202	3.54642	3.78442	3.56772	5.26556	11.8511	14.6103
XLOC_001884	0.033347	0.136025	0.319746	0.325744	0.0918212	0.296698	1.62013	0.684762	0.952609	1.66977	35.274	12.1016	16.8109	5.34617	1.54186
XLOC_001885	0.312751	0.10268	0.80883	0.443778	0.564882	0.749353	0.535116	0.963421	0.530999	0.721991	3.13036	1.77088	15.2279	1.47977	3.30706
XLOC_001886	5.78435	5.71482	1.44551	1.1983	0.535004	0.524614	0.542414	0.748165	1.30293	3.36514	1.69119	2.71902	25.4779	13.9479	13.1816
XLOC_001887	0	0	0	0	0	0	0	0	0	1.4483	52.0291	8.74767	2.92301	1.2692	0
XLOC_001888	0	0	0.034767	0	0	0.027842	0.0515627	0.0548736	0.106702	0.244613	3.99635	1.38691	2.64345	1.34967	0.413097
XLOC_001889	0	0.0831409	0.252448	0	0.223413	0.3509	7.12958	7.71869	48.1759	92.8987	59.8966	46.367	73.1632	23.3888	8.67577
XLOC_001890	0	0	0	0	0	0	10.2412	0	0	11.9286	52.2491	108.186	393.871	74.3366	76.7247
XLOC_001891	16.699	38.4676	424.844	58.9055	3.02425	20.9703	55.3172	69.1908	47.5672	10.4134	22.2632	0.243756	0.638565	7.0937	13.528
XLOC_001892	1.58685	2.22169	13.3965	0.689147	0	0.231478	0.696695	1.38098	1.95404	2.37971	1.64689	0.294415	1.31819	0.445746	0.6295
XLOC_001893	0	0.025511	0.168019	0.137134	0.0676743	0.217956	0.176859	0.431665	1.20468	1.55056	22.5584	6.03514	4.76935	1.78052	0.354428
XLOC_001894	0.0582519	0.127793	1.80267	12.5251	74.1592	38.3742	13.8538	5.5785	1.55283	0.78994	0.351341	0.107293	0	0.0143152	0.0419978
XLOC_001895	0	0	0.134235	0	0.570989	0.121477	0.16924	0.0583266	0.515843	0.459053	25.2378	19.1459	272.132	47.3484	17.0145
XLOC_001896	0	0	0	0	0	0	0.161195	0	0.167883	0	3.16706	0.213585	0.859914	0	0
XLOC_001897	0	0	0	0	0	0.283925	0	0.280244	0	0.61167	10.6595	2.93043	1.8339	0.904444	0.677175
XLOC_001898	14.218	14.6492	15.3479	20.5824	26.882	22.574	14.7234	11.3768	7.48008	6.16126	3.41562	3.84324	2.43863	9.15392	13.7467
XLOC_001899	0	0	0	0.616877	0	0	0	0	0.241873	0	5.50816	1.38019	0.800314	0.535588	0
XLOC_001900	0	0	0	0	0.137152	0.0337351	0.120265	0.0344619	0.322399	0.0366205	8.54914	9.93124	2.7441	2.35601	1.68709
XLOC_001901	14.6724	13.3545	10.952	9.04141	8.85286	12.3439	7.60011	8.70499	7.60067	6.74944	6.50083	3.91506	8.25772	11.7801	16.311
XLOC_001902	22.8771	19.8603	9.92718	7.96751	8.20209	11.1066	6.43286	6.41249	5.32121	3.81589	2.73901	3.27091	3.85752	9.08781	19.1973
XLOC_001903	8.1009	6.59518	13.3817	3.22887	1.54476	1.73943	4.8109	3.67192	3.1607	0.820186	2.49847	0.188441	0.904304	2.30208	2.86671
XLOC_001904	0	0.278198	3.894	3.19433	0.709802	0	0.254729	0.277878	0	0.302772	0.336344	0	0	0	0
XLOC_001905	0	0	0.209587	0	0	0.166488	0	0	0	0	0	7.06836	2.47973	6.36504	0
XLOC_001906	0.262167	0.669435	0.25071	0.66316	0.0873809	0.154927	0.484193	0.359162	1.05578	2.0706	3.75219	3.24218	7.75272	2.59766	1.62529
XLOC_001907	44.167	42.2187	82.9105	1199.98	28.4904	19.8131	22.7525	16.1769	3.11194	1.12355	1.87938	0.149848	1.18935	10.7954	26.3642
XLOC_001908	0	0	0	0	0	0.0540658	3.40227	0	1.38954	6.11257	10.696	1.03304	3.01541	0.171952	0.047002
XLOC_001909	0.126961	2.06381	4.08648	0.548894	0.0813785	0.226915	1.31097	1.2993	0.872613	0.216841	0.61111	0.0774721	0	0	0.0503881
XLOC_001910	0.919441	1.3406	4.47742	2.80735	3.98508	2.71063	2.04514	2.74321	1.86915	1.31976	0.911192	1.10077	1.22574	0.752126	0.650478
XLOC_001911	4.84167	3.96609	2.47479	2.43155	2.76909	2.79286	2.0062	2.01295	1.7997	1.66074	1.53921	1.74067	1.85375	2.34039	2.68195
XLOC_001912	11.8954	10.2811	6.79882	4.40676	3.37538	3.86769	1.88572	2.51865	1.4623	0.92785	1.0078	0.72461	1.39638	4.20532	9.68006
XLOC_001913	0.134421	0.265731	5.17265	5.92532	3.4204	3.11595	3.05905	1.64254	0.647864	0.740382	10.6256	7.73934	17.009	9.71878	2.54279
XLOC_001914	0	0	0.0640489	0.105251	0.100211	0.0599979	0.856723	0.396505	0.659602	1.72194	3.43622	7.10073	8.77647	3.78296	0.665778
XLOC_001915	0	0	0	0	0	0.123172	0.679668	0	0.466741	3.24374	3.85499	4.75168	7.51696	4.03439	0.390358
XLOC_001916	0	0	0	0.159152	0.311533	0	0.783602	0.247645	0.700991	1.59108	3.61172	7.02608	6.97408	5.13019	0.550121
XLOC_001917	0	0	0.122154	3.07757	0.873106	0	0.278691	0.100286	0.197709	0.34459	46.237	20.0679	34.4612	17.4461	5.83795
XLOC_001918	0	0	0	0	0	0	0	0.0499068	0.0248832	0.0287202	1.17865	0.298635	8.57676	1.86458	2.40168
XLOC_001919	0	0	0	0	0	0	0	0	0.853283	0	4.32373	0	23.6191	3.7955	1.55022
XLOC_001920	0	0	0	0	0	0.0381933	0	0	0.0732433	0.0212072	17.1195	5.01437	34.0322	6.78473	7.62406
XLOC_001921	10.1485	8.5923	2.90273	3.2038	1.91985	2.10684	1.87516	1.35857	1.93278	1.82113	0.511854	0.666463	7.85766	13.3279	17.5315
XLOC_001922	1.54578	3.13478	1.43005	0.927561	0.785194	0.930489	1.87643	0	0.530011	0.600548	85.8561	15.9829	37.3193	17.6611	3.26039
XLOC_001923	0	0	0	0	0.0322366	0	0.419003	0	0.289282	0.275709	3.23857	3.23463	26.0773	5.7733	0.888595
XLOC_001924	0	0	0.164933	0.173185	0.167938	0	0	0.168189	0.334724	0.440244	5.44876	19.9293	9.91284	27.0965	10.6685
XLOC_001925	2.70413	5.10566	1.81065	0.681315	0.333969	0.300672	0.322459	0.181766	0.354336	0.383473	0.369621	0.598271	0.757748	0.944992	1.69516
XLOC_001926	0	0	0.0412985	0	0	0	0	0.0363966	0.0361147	0.210033	0.426158	9.98831	4.01772	17.0385	3.96111
XLOC_001927	0	0.128805	0.161414	0	0	0	0	0.146518	0.14014	0	0.530002	4.07273	7.12706	6.23959	0.865238
XLOC_001928	0	10.948	162.905	260.748	539.897	288.04	110.096	187.456	157.648	115.033	42.4043	15.246	36.9577	25.2175	0
XLOC_001929	0.114156	0	0.0711039	0	0	0.062861	0.230659	0.0613647	0.825713	0.334728	0.222101	0.319416	0.580719	0.132082	0.0524288
XLOC_001930	0	0	0	0	0	0	0	0.521427	1.2529	3.98194	0	0	1.64482	0.28058	0
XLOC_001931	0	0	0	0	0	0	0.437806	1.86359	0.895574	7.11574	1.12416	0.606271	0.734828	0	0
XLOC_001932	1.77344	1.18776	3.68205	3.92903	1.58309	1.30208	5.97224	0.635544	2.44336	1.38669	2.30026	4.9622	2.0048	0.683973	2.17199
XLOC_001933	0.246453	0.123797	0.153507	0.163804	0.275001	0.0452373	1.32793	1.05985	1.52798	2.64971	1.86471	0.689592	0.696514	0.237628	0.226379
XLOC_001934	0	0.203848	0.758312	0.134863	0.135848	0.111734	0.409991	1.09074	0.524173	1.42793	3.02664	1.41938	0.516107	0.8217	0
XLOC_001935	0	0.157409	0.780745	0	0	0	0.63318	0.336903	0	0.551314	1.01614	2.84968	0.265687	0	0
XLOC_001936	0	0	0	0	0	0	1.79449	0	0.917703	11.4582	2.30388	3.72751	0	0	0
XLOC_001937	10.4972	4.88709	0.318945	3.06305	0.68565	1.12788	3.62128	1.10104	1.3228	3.00293	1.66044	0.358195	0.434148	2.36987	8.70152
XLOC_001938	0.0666375	0.267784	0.996152	1.77162	1.78456	1.02745	0.336614	1.00299	0.206573	0.547105	0.0864331	0.652597	0.564984	0.616812	0.0612098
XLOC_001939	0	0	3.28883	3.55443	0.951748	0.596424	0.718098	0.400281	0.384722	2.26282	1.49266	3.07796	0.918309	0.822404	0.0310902
XLOC_001940	0	0.348451	8.42549	6.68536	1.16107	0.381987	0.700823	1.49158	0.1792	0.610211	0.44988	0.727872	0.294071	0	0
XLOC_001941	0	0.149886	1.85858	0.198325	2.59705	1.47881	1.05511	1.12281	1.69583	2.44984	1.54813	2.50476	1.51794	0.345247	0.274087
XLOC_001942	0	0	0	0	0	0	0.497147	0.529045	6.10178	2.8858	1.27654	1.37689	1.66886	0	0
XLOC_001943	0	0	0	0	0	0	0.848544	0	0	0	7.6259	3.52518	31.333	2.91539	2.31449
XLOC_001944	0	0	0	0	0	0	0	0	0.0658834	0.0373909	1.2405	1.47182	7.13565	1.88117	1.05419
XLOC_001945	0	0	0	0	0	0	0	0	0	0	41.1367	22.1854	268.897	73.3909	58.2641
XLOC_001946	0	0	0	0	0	0	0	0	0	0	1.5184	1.00086	9.59441	2.48319	1.85189
XLOC_001947	0	0	0	0	0	0	0	0	0	0	2.04764	0.441724	5.88928	1.46126	0.290018
XLOC_001948	0	0.0561574	0	0	0	0	0	0	0	0	1.59509	0.39102	2.74882	0.51741	0.359419
XLOC_001949	0	0	0	0	0.13031	0	0.0983193	0	0.100561	0.114143	2.01965	1.36152	3.96054	1.126	0.536352
XLOC_001950	0	0.452207	0	0	0	0	0	0.48393	0	0	6.42222	2.51895	1.52654	1.04161	0
XLOC_001951	0	0	0	0	0.632905	0	0.477529	2.03268	1.95367	0.554384	7.97006	0	2.4045	1.09378	0.86834
XLOC_001952	1.41537	0	0	0	0	0	0	0	2.19379	0	10.097	1.98015	1.20002	0	1.30009
XLOC_001953	0	0.075431	0	0	0.0502685	0.206727	0.379278	0.524697	0.737057	0.528384	0.194776	0.682789	5.92031	0.868738	1.44833
XLOC_001954	0	0.43805	10.3204	0.289807	0	0	0.881031	0.46878	0.225279	0	0	0	0	0	0
XLOC_001955	0	0.170581	4.65342	4.73985	0.682066	0.560995	0.686163	0.547641	0.877258	0.398297	0.220234	0.237549	0	0	0.155965
XLOC_001956	0	0.0861942	2.45825	1.1405	1.37859	1.13388	0.520076	1.84482	1.15252	0.603778	0.333853	0	0	0.0992697	0.157618
XLOC_001957	0	0	0	0	0	0	0.274238	0.145917	0.280491	0.159188	4.22501	0.569646	4.83306	0.942217	0.374006
XLOC_001958	0	0	0	0	0	0	0	0	0	0	0.369947	0.285022	2.83277	0.330007	0.785963
XLOC_001959	0	0	0	0	0	0	0	0	0	0	0.819055	0	8.03083	0.365314	0.290018
XLOC_001960	0	0	0.368646	0	0	0	0.29897	0	0	0	0.767671	0.414011	5.018	0.342396	1.08729
XLOC_001961	0	0	0	0	0	0	0	0	0	0	0.13029	0	2.72532	0.464894	1.01495
XLOC_001962	0	0	0	0	0	0	0	0	0	0	0.771821	0.1665	3.96884	0.504895	0.765219
XLOC_001963	0	0	0	0	0	0	0	0	0	1.85638	26.6881	8.85732	5.36773	1.83129	1.45384
XLOC_001964	0	0	0	0	0	0.72369	0	0	0	0	0.852315	59.7559	1.11426	0	1.81077
XLOC_001965	0	0	0.835791	0	0	0	0	0	0	0	0	1.87729	2.8442	4.65766	0.308138
XLOC_001966	0.0438257	0.132086	0.0545951	0	0	0.0482661	0	0.0471172	0.135857	0	0.113689	0.919704	2.0065	1.57193	0.241536
XLOC_001967	0	0	0.309394	2.37706	1.46326	0.765875	0.351283	0.106806	0.102655	0	0	0	0	0	0
XLOC_001968	35.4339	35.713	4.72921	4.06454	1.66129	3.20059	3.52067	3.60767	4.88818	2.67328	1.15906	0.217062	5.9622	19.9937	38.1544
XLOC_001969	0	0.0208964	14.8894	49.9155	1.25568	0.522866	3.4106	2.88054	0.758257	0.424706	2.90932	2.58282	3.21264	2.54952	0.242133
XLOC_001970	0.102039	0.161618	0.724568	0.166749	1.17805	0.620201	117.511	0.749902	67.6563	286.388	660.797	365.258	2080.89	825.1	134.422
XLOC_001971	0.0669674	0	0.0855861	0	0	0.12694	12.4936	0.32443	5.66449	38.3515	54.7681	8.89128	51.2473	10.5718	3.88007
XLOC_001972	0	0	0	0.0341621	0.0327247	0.02823	0.0262211	0.10876	0	0.0629557	7.71395	4.78818	9.46542	3.80089	5.26039
XLOC_001973	27.4553	25.8465	8.90567	10.1559	12.8539	14.5973	12.309	17.8521	19.3521	19.0213	8.30697	4.22501	6.0128	8.73158	12.3649
XLOC_001974	16.2096	14.2096	19.8767	17.0835	17.9895	18.0104	22.5222	24.7756	35.877	40.9215	74.2641	60.3635	49.1865	38.3615	22.3255
XLOC_001975	33.0291	31.8977	28.8292	19.9037	15.3502	17.0265	11.6092	12.9657	9.12635	6.83609	6.91944	13.4619	10.651	15.2119	28.5621
XLOC_001976	0.00360128	0.0301023	19.2113	2.23528	0.588352	2.67698	4.99686	6.71598	9.49899	25.3932	11.4105	16.6894	12.1033	5.03442	1.4783
XLOC_001977	12.4102	11.417	5.22062	4.16213	4.75027	4.09764	3.14839	3.07115	2.76536	2.35332	2.00213	2.00654	2.3483	7.36519	13.2457
XLOC_001978	12.0599	14.8481	2.93462	2.45697	1.3616	1.16801	1.59615	0.823636	0.443092	0.0362171	0	0	0	0.303476	3.65518
XLOC_001979	6.42134	6.33728	2.7863	1.01425	0.836865	0.976214	0.641377	0.807882	0.861223	0.967635	0.559004	0.785743	6.7686	4.64715	5.18678
XLOC_001980	0	0	0.476223	0.192509	0.127969	0.149921	0.270242	0.249288	1.85246	5.57985	3.92292	1.73004	1.29978	0.77107	0.717069
XLOC_001981	2.00205e-05	0.0286016	0	0.865452	1.48501	1.393	0.715984	0.3734	2.06008	2.62867	1.98118	1.51736	3.85605	2.11619	0.340908
XLOC_001982	23.5183	19.9814	18.7405	10.5617	10.2443	14.4898	14.218	14.9344	19.6016	20.4162	26.7594	28.3525	36.6552	25.6309	25.3185
XLOC_001983	66.0949	54.6613	87.3397	97.2743	94.6179	113.306	118.165	144.896	197.734	282.175	478.518	390.572	469.185	246.533	134.448
XLOC_001984	2.46352	1.79531	0.590499	1.39384	1.59013	1.25311	6.75428	9.56617	17.5483	28.4769	83.3863	39.6878	30.3506	17.2506	6.8771
XLOC_001985	0.32092	0.345407	0.24188	0.185934	0.319003	0.420268	0.762604	1.01893	2.53415	3.7818	0.92582	0.244152	0.399987	0.319785	0.267207
XLOC_001986	39.1179	35.2953	15.0762	14.7668	13.8053	18.6231	17.3901	17.4148	19.4084	20.3239	32.4878	31.7306	75.3456	46.6559	41.0621
XLOC_001987	5.08334	6.39702	0.698239	0.456552	0.320058	0.470411	0.288463	0.256356	0.496855	0.745069	0.255074	0.421969	0.360588	1.28293	1.15937
XLOC_001988	4.57289	5.35044	0.633622	0.246371	0.081477	0.464067	0.666347	0.130965	0.376877	0.43169	0.47956	0.413756	0.981716	1.8177	3.33642
XLOC_001989	6.6167	9.46396	24.1734	42.5788	65.7527	59.8225	58.7959	71.6852	88.5378	101.636	60.2469	45.2297	40.9183	20.8728	9.39938
XLOC_001990	11.6475	17.8955	13.886	12.7992	18.7641	17.5136	13.7648	16.282	19.1295	19.8581	26.1101	18.9291	14.2243	12.8483	11.3381
XLOC_001991	0.0612963	0	0.188041	0.835843	0.703801	0.513054	1.57	1.28443	1.39785	1.61776	22.9771	4.54942	22.4201	5.72975	1.27935
XLOC_001992	0	0.0451863	0.178057	0.242035	0.598664	1.2306	0.79475	1.22645	1.0006	1.30356	0.719319	0.362166	0.639253	0.0576164	0.0859856
XLOC_001993	0.0615321	0.0637287	0.193956	0.259819	0.874268	1.54964	1.32342	1.60593	1.29018	1.3827	0.632776	0.271047	0.518349	0.0737107	0.146536
XLOC_001994	28.4451	26.3764	13.8867	11.9986	11.6092	12.5006	11.8038	14.4795	16.9415	17.0105	14.7533	24.4955	9.04111	15.4823	25.1445
XLOC_001995	0	0	0.448244	0	0	0	0.752271	0.395806	1.95397	4.95136	0.493722	0	0.626486	0	0
XLOC_001996	780.821	429.048	129.242	128.419	71.8816	64.5205	56.5285	34.2565	27.675	27.9137	21.6478	17.5645	75.563	346.365	487.873
XLOC_001997	0.0683619	0.104649	0	0.0491783	0.0476037	0.0403449	0.831982	0.277811	0.771296	4.52365	2.43611	5.59325	3.84802	3.28414	0.0353193
XLOC_001998	0.799195	1.01786	0.496084	0.691035	0.292451	0.273115	0.263977	0.0987427	1.25766	3.36957	4.29898	3.38334	1.53554	1.27036	1.00026
XLOC_001999	0.0165591	0.0269493	0.0448454	0.0517779	0.0261189	0.141578	0.199891	1.47173	3.26633	3.11052	2.2668	5.02969	6.20692	2.68316	0.9147
[truncated: 23,039 more rows]
