# Supplementary material for: The functional evolution of collembolan Ubx on the regulation of abdominal appendage formation
Source: Dev Genes Evol. Author manuscript; Available in PMC 2024 Sep 20. (PMC7616481; doi:10.1007/s00427-024-00718-0)
Supplement: Supplementary Data [file EMS197062-supplement-Supplementary_Data.zip › 2-Short Time-series Expression Miner analysis.xlsx]

## Sheet: STEM_analysis
Selected	gene_id	SPOT	Profile	egg2_FPKM	egg4_FPKM	egg6_FPKM	egg8_FPKM
	XLOC_000002	ID_1	42	0	3.12	5.95	5.89
	XLOC_000003	ID_2	12	0	-10.6	-9.52	-12.24
	XLOC_000004	ID_3	1	0	-1.85	-2.48	-2.67
	XLOC_000006	ID_5	12	0	-6.9	-6.35	-7.77
	XLOC_000007	ID_6	49	0	8.98	10.68	8.45
	XLOC_000008	ID_7	38	0	12.69	11.46	-17.05
	XLOC_000011	ID_10	44	0	1.96	0.61	-0.05
	XLOC_000012	ID_11	40	0	6.68	4.87	11.8
	XLOC_000013	ID_12	49	0	10.54	13.2	10
	XLOC_000014	ID_13	12	0	-4.98	-4.35	-5.05
	XLOC_000015	ID_14	48	0	7.23	7.14	7.57
	XLOC_000016	ID_15	12	0	-2.38	-2.36	-2.42
	XLOC_000018	ID_17	1	0	-2.06	-2.76	-2.98
	XLOC_000020	ID_19	4	0	-6.21	-2.96	-2.04
	XLOC_000021	ID_20	0	0	-4.4	-5.93	-5.17
	XLOC_000022	ID_21	40	0	0.11	0.14	1.85
	XLOC_000023	ID_22	46	0	3.07	2.17	3.7
	XLOC_000024	ID_23	48	0	8.36	10.05	12.16
	XLOC_000025	ID_24	12	0	-1.33	-1.41	-1.67
	XLOC_000026	ID_25	12	0	-1.57	-1.64	-1.38
	XLOC_000027	ID_26	22	0	-0.43	-2.08	-1.2
	XLOC_000029	ID_28	35	0	12.13	0.9	-0.07
	XLOC_000032	ID_31	35	0	1.75	0.33	0.36
	XLOC_000035	ID_34	40	0	0.02	0.05	1.36
	XLOC_000036	ID_35	12	0	-12.88	-11.64	-10.37
	XLOC_000037	ID_36	39	0	5.91	5.19	0.88
	XLOC_000038	ID_37	12	0	-9.83	-7.44	-7.73
	XLOC_000039	ID_38	40	0	0.08	0.25	3.3
	XLOC_000040	ID_39	5	0	-3.23	-1.3	-0.46
	XLOC_000041	ID_40	45	0	289.89	161.39	88.35
	XLOC_000043	ID_42	49	0	14.42	23.27	18.36
	XLOC_000044	ID_43	12	0	-13.79	-17.91	-17.56
	XLOC_000045	ID_44	40	0	0.02	0.13	1.53
	XLOC_000046	ID_45	20	0	-9.82	10.86	3.79
	XLOC_000047	ID_46	49	0	39.4	53.69	36.26
	XLOC_000048	ID_47	44	0	4.52	2.37	0.49
	XLOC_000049	ID_48	1	0	-1.59	-1.9	-2.14
	XLOC_000050	ID_49	12	0	-3.94	-4.93	-5.03
	XLOC_000051	ID_50	12	0	-1.69	-1.9	-2.09
	XLOC_000052	ID_51	18	0	0	0.18	2.1
	XLOC_000055	ID_54	49	0	6.75	8.88	7.71
	XLOC_000056	ID_55	42	0	0.59	1.56	3.25
	XLOC_000057	ID_56	40	0	1.44	5.24	12.68
	XLOC_000058	ID_57	30	0	3.89	11.37	8.03
	XLOC_000059	ID_58	48	0	2.54	3.27	3.53
	XLOC_000063	ID_62	18;40	0	0	0	3.32
	XLOC_000065	ID_64	18;40	0	0	0	1.53
	XLOC_000074	ID_73	12	0	-2.99	-2.93	-3
	XLOC_000075	ID_74	28	0	0	1.2	0
	XLOC_000080	ID_79	12	0	-5.26	-6.21	-6.23
	XLOC_000086	ID_85	49	0	3.37	4.28	2.92
	XLOC_000100	ID_99	40	0	0.09	0.15	1.28
	XLOC_000102	ID_101	42	0	1.32	4.12	5.38
	XLOC_000103	ID_102	40	0	0.71	1.34	4.65
	XLOC_000112	ID_111	12	0	-20.76	-19.19	-22.62
	XLOC_000115	ID_114	35	0	1.99	0	0
	XLOC_000117	ID_116	47	0	2.33	2.98	1.03
	XLOC_000121	ID_120	30	0	0.22	1.82	1.24
	XLOC_000122	ID_121	29	0	0.37	1.07	1.05
	XLOC_000124	ID_123	42	0	0.13	0.61	1.01
	XLOC_000129	ID_128	12	0	-3.6	-3.6	-3.6
	XLOC_000130	ID_129	12	0	-2.8	-2.8	-2.57
	XLOC_000131	ID_130	12	0	-2.59	-2.81	-2.81
	XLOC_000143	ID_142	35	0	38.49	4.92	9.59
	XLOC_000146	ID_145	35	0	11.17	0	0
	XLOC_000148	ID_147	35	0	1.22	0.29	0.23
	XLOC_000149	ID_148	12	0	-21.81	-21.69	-23.23
	XLOC_000150	ID_149	9	0	-0.59	-3.43	-5.1
	XLOC_000157	ID_156	12	0	-1.18	-1.33	-1.2
	XLOC_000158	ID_157	12	0	-16.8	-16.16	-18.39
	XLOC_000159	ID_158	35	0	103.63	23.37	15.99
	XLOC_000160	ID_159	31	0	3.95	-6.36	-6.57
	XLOC_000162	ID_161	30	0	-0.61	1.77	0.7
	XLOC_000163	ID_162	18	0	-0.01	0.12	2.15
	XLOC_000164	ID_163	18;40	0	0	0.15	1.74
	XLOC_000165	ID_164	18;40	0	0	0.33	1.02
	XLOC_000166	ID_165	18	0	-0.06	0.02	1.57
	XLOC_000167	ID_166	18	0	-0.03	0.13	3.28
	XLOC_000169	ID_168	41	0	1.49	3.01	0.25
	XLOC_000170	ID_169	3	0	-7.1	-2.4	-5.36
	XLOC_000171	ID_170	12	0	-1.33	-1.62	-1.5
	XLOC_000172	ID_171	47	0	10.29	7.43	4.47
	XLOC_000173	ID_172	9	0	-1.75	-4.89	-5.18
	XLOC_000175	ID_174	1	0	-3.15	-4.18	-4.57
	XLOC_000177	ID_176	12	0	-4.44	-5.35	-5.44
	XLOC_000179	ID_178	47	0	1.84	1.61	0.77
	XLOC_000180	ID_179	12	0	-12.95	-11.62	-14.02
	XLOC_000181	ID_180	35	0	9.48	0	0.37
	XLOC_000182	ID_181	14	0	-0.63	-1.07	1.67
	XLOC_000185	ID_184	20	0	-2.72	3.49	0.91
	XLOC_000186	ID_185	12	0	-6.59	-5.83	-5.62
	XLOC_000189	ID_188	35	0	14.58	-1.59	-3.38
	XLOC_000191	ID_190	12	0	-17.49	-20.25	-20.01
	XLOC_000192	ID_191	1	0	-3.12	-4.4	-4.81
	XLOC_000193	ID_192	0	0	-2.01	-3.17	-3.1
	XLOC_000195	ID_194	35	0	12.03	1.27	0.77
	XLOC_000197	ID_196	12	0	-6	-5.59	-5.02
	XLOC_000198	ID_197	21	0	-0.3	0.48	0.85
	XLOC_000201	ID_200	31	0	0.86	-0.34	-0.27
	XLOC_000202	ID_201	0	0	-4.16	-4.76	-3.52
	XLOC_000203	ID_202	12	0	-6.91	-5.52	-6.67
	XLOC_000210	ID_209	35	0	1.67	0	0
	XLOC_000212	ID_211	26	0	2.96	-0.97	-30.22
	XLOC_000213	ID_212	35	0	8.88	0	2.15
	XLOC_000215	ID_214	12	0	-16.11	-13.8	-15.6
	XLOC_000218	ID_217	30	0	0.45	2.76	1.87
	XLOC_000223	ID_222	40	0	0.04	0.07	1.93
	XLOC_000227	ID_226	37	0	0.35	0.01	1.14
	XLOC_000228	ID_227	44	0	34.1	15.34	2.88
	XLOC_000229	ID_228	4	0	-1.63	-0.69	-0.8
	XLOC_000230	ID_229	41	0	5.36	9.89	1.56
	XLOC_000231	ID_230	37	0	44.18	-12.62	77.57
	XLOC_000233	ID_232	12	0	-4.81	-5.56	-5.4
	XLOC_000234	ID_233	12	0	-4.56	-5.17	-4.59
	XLOC_000235	ID_234	12	0	-5.13	-5.1	-5.99
	XLOC_000239	ID_238	12	0	-44.09	-46.03	-47.3
	XLOC_000240	ID_239	28	0	0.54	3.68	0.04
	XLOC_000241	ID_240	1	0	-10	-8.78	-12.38
	XLOC_000242	ID_241	35	0	13.87	0.97	0.87
	XLOC_000243	ID_242	1	0	-4.72	-4.52	-9.1
	XLOC_000247	ID_246	25	0	-2.44	-6.08	3.52
	XLOC_000248	ID_247	12	0	-138.21	-142.98	-143.45
	XLOC_000252	ID_251	0	0	-1.67	-1.93	-1.41
	XLOC_000256	ID_255	1	0	-5.17	-6.66	-8.04
	XLOC_000257	ID_256	9	0	-3.62	-6.59	-7.1
	XLOC_000258	ID_257	44	0	6.77	3.57	-0.67
	XLOC_000263	ID_262	1	0	-10.74	-12.3	-14.62
	XLOC_000265	ID_264	12	0	-6.12	-6.37	-6.92
	XLOC_000266	ID_265	13	0	-1.95	-1.5	-0.23
	XLOC_000268	ID_267	1	0	-6.99	-6.63	-8.5
	XLOC_000269	ID_268	12	0	-2.75	-3.04	-3.23
	XLOC_000270	ID_269	40	0	0.31	1.61	56.68
	XLOC_000273	ID_272	29	0	1.98	6.41	5.55
	XLOC_000274	ID_273	18;40	0	0	0.09	5.09
	XLOC_000279	ID_278	49	0	3.47	6.28	4.71
	XLOC_000281	ID_280	35	0	5.2	0.27	0.15
	XLOC_000286	ID_285	40	0	0.05	0.29	6.89
	XLOC_000288	ID_287	49	0	2.6	3.97	3.44
	XLOC_000289	ID_288	28	0	0.31	3.28	0.24
	XLOC_000290	ID_289	23	0	0.37	-2.82	-3.1
	XLOC_000291	ID_290	12	0	-2.93	-3.49	-3.25
	XLOC_000292	ID_291	19	0	-2.86	1.32	-1.85
	XLOC_000293	ID_292	23	0	-0.21	-1.63	-1.26
	XLOC_000296	ID_295	40	0	0.27	1.02	2.52
	XLOC_000309	ID_308	39	0	2624.71	2155.09	423.37
	XLOC_000310	ID_309	44	0	21.53	12.97	2.66
	XLOC_000311	ID_310	44	0	671.27	466.91	107.63
	XLOC_000312	ID_311	35	0	2249.59	621.56	155.48
	XLOC_000314	ID_313	10	0	-2.34	-6.01	0.2
	XLOC_000316	ID_315	29	0	0.36	1.58	1.57
	XLOC_000317	ID_316	35	0	1.38	0	0.19
	XLOC_000318	ID_317	35	0	116.59	0.3	4.31
	XLOC_000321	ID_320	12	0	-84.26	-84.91	-88.18
	XLOC_000322	ID_321	4	0	-7.71	-4.08	-5.18
	XLOC_000323	ID_322	12	0	-12.2	-13.11	-13.82
	XLOC_000326	ID_325	0	0	-3.48	-7.54	-5.03
	XLOC_000327	ID_326	35	0	58.63	1.73	-12.07
	XLOC_000328	ID_327	1	0	-5.62	-5.06	-7.7
	XLOC_000332	ID_331	49	0	1.55	2.04	1.32
	XLOC_000338	ID_337	28	0	0.07	2.16	0.5
	XLOC_000342	ID_341	1	0	-4.13	-4.82	-6.04
	XLOC_000343	ID_342	49	0	2.42	2.65	1.9
	XLOC_000344	ID_343	12	0	-11.98	-10.25	-13.49
	XLOC_000345	ID_344	27	0	-0.18	0.37	-1.2
	XLOC_000346	ID_345	30	0	3.94	13.35	6.89
	XLOC_000347	ID_346	30	0	6.97	30.4	11.84
	XLOC_000351	ID_350	44	0	8.88	5.37	1.73
	XLOC_000359	ID_358	47	0	4.45	5.04	1.33
	XLOC_000360	ID_359	18	0	-0.2	-0.2	0.97
	XLOC_000362	ID_361	42	0	0.38	0.93	1.74
	XLOC_000365	ID_364	40	0	0.06	-0.03	1.48
	XLOC_000366	ID_365	12	0	-6.77	-7.09	-7.09
	XLOC_000368	ID_367	40	0	0.05	0.08	2.8
	XLOC_000369	ID_368	12	0	-0.88	-0.96	-1.01
	XLOC_000371	ID_370	35	0	2.01	0	0
	XLOC_000375	ID_374	35	0	1.6	0.03	0.15
	XLOC_000377	ID_376	18;40	0	0	0	1.03
	XLOC_000380	ID_379	49	0	3.42	4.1	2.65
	XLOC_000382	ID_381	18	0	0	0.04	1.35
	XLOC_000383	ID_382	43	0	3.6	0.45	1.4
	XLOC_000389	ID_388	23	0	-0.48	-3.71	-3.84
	XLOC_000395	ID_394	12	0	-1.15	-1.1	-1.1
	XLOC_000403	ID_402	14	0	-0.41	-0.58	0.52
	XLOC_000404	ID_403	9	0	-1.13	-1.39	-2.61
	XLOC_000406	ID_405	12	0	-2.08	-2.56	-2.31
	XLOC_000407	ID_406	12	0	-3.64	-3.38	-3.25
	XLOC_000408	ID_407	12	0	-22.44	-22.11	-25.46
	XLOC_000409	ID_408	29	0	1.07	3.94	3.7
	XLOC_000410	ID_409	32	0	1.46	-0.65	0.05
	XLOC_000411	ID_410	31	0	11	-7.13	-14.31
	XLOC_000412	ID_411	11	0	-2.52	-1.8	-5.22
	XLOC_000415	ID_414	46	0	1.31	0.36	1.04
	XLOC_000417	ID_416	41	0	1.51	3.41	-0.21
	XLOC_000424	ID_423	18	0	0	0.07	1.28
	XLOC_000426	ID_425	12	0	-29.15	-33.7	-32.42
	XLOC_000429	ID_428	35	0	60.76	0.17	0.04
	XLOC_000430	ID_429	42	0	14.01	32.41	33.19
	XLOC_000432	ID_431	31	0	7.38	-1.53	-5.13
	XLOC_000436	ID_435	12	0	-37.04	-39.13	-40.14
	XLOC_000437	ID_436	12	0	-4.75	-5.26	-5.22
	XLOC_000438	ID_437	12	0	-1.69	-1.84	-1.37
	XLOC_000439	ID_438	25	0	0.03	-0.37	0.83
	XLOC_000440	ID_439	49	0	7.29	10.36	6.15
	XLOC_000442	ID_441	12	0	-2.09	-2.15	-1.62
	XLOC_000443	ID_442	22	0	-2.02	-9.33	-5.53
	XLOC_000444	ID_443	4	0	-5.52	-2.85	-2.98
	XLOC_000445	ID_444	49	0	2.02	3.06	2.22
	XLOC_000449	ID_448	48	0	2.97	3.13	3.37
	XLOC_000450	ID_449	45	0	25.21	7.13	10.77
	XLOC_000451	ID_450	12	0	-25.18	-28.41	-30.48
	XLOC_000452	ID_451	40	0	0.2	0.57	6.24
	XLOC_000456	ID_455	4	0	-3.66	-2.16	-2.24
	XLOC_000458	ID_457	43	0	3.22	0.52	1.12
	XLOC_000463	ID_462	3	0	-14.89	-9.86	-14.57
	XLOC_000464	ID_463	48	0	2.6	2.82	3.13
	XLOC_000465	ID_464	12	0	-10.69	-11.47	-13.07
	XLOC_000467	ID_466	40	0	0.1	0.17	1.47
	XLOC_000470	ID_469	12	0	-23.42	-31.9	-32.02
	XLOC_000472	ID_471	29	0	1.01	5.72	5.22
	XLOC_000473	ID_472	12	0	-72.72	-74.87	-76.89
	XLOC_000475	ID_474	12	0	-2.39	-3.35	-3.48
	XLOC_000477	ID_476	12	0	-20.95	-21.16	-21.26
	XLOC_000480	ID_479	18	0	-0.11	0.49	3.87
	XLOC_000481	ID_480	3	0	-2.29	-0.94	-2.09
	XLOC_000484	ID_483	0	0	-6.02	-7.17	-5.29
	XLOC_000485	ID_484	24	0	-0.21	-1.26	-0.21
	XLOC_000488	ID_487	12	0	-3.41	-4.11	-4.26
	XLOC_000491	ID_490	46	0	3.86	1.64	3.88
	XLOC_000494	ID_493	34	0	0.48	0.17	-0.52
	XLOC_000495	ID_494	12	0	-6.64	-6.34	-7.09
	XLOC_000496	ID_495	29	0	-1.6	6.76	8.13
	XLOC_000497	ID_496	12	0	-2.06	-2.45	-2.22
	XLOC_000501	ID_500	35	0	32.03	-4.36	-6.43
	XLOC_000502	ID_501	30	0	0.34	3.1	1.69
	XLOC_000503	ID_502	42	0	1.38	2.27	3.22
	XLOC_000504	ID_503	48	0	3.5	3.14	3.99
	XLOC_000505	ID_504	12	0	-8.95	-8.65	-9.58
	XLOC_000507	ID_506	40	0	0	0.48	1.26
	XLOC_000508	ID_507	48	0	10.7	13.15	19.94
	XLOC_000509	ID_508	28	0	5.46	14.73	4.62
	XLOC_000513	ID_512	12	0	-6.05	-8.55	-8.91
	XLOC_000515	ID_514	13	0	-1.29	-1.31	0.07
	XLOC_000516	ID_515	12	0	-2.65	-2.88	-2.19
	XLOC_000517	ID_516	12	0	-4.37	-4.53	-4.26
	XLOC_000519	ID_518	44	0	117.04	79.78	34.15
	XLOC_000523	ID_522	12	0	-1.47	-1.5	-1.56
	XLOC_000526	ID_525	12	0	-15.95	-17.64	-17.65
	XLOC_000527	ID_526	9	0	-0.54	-1.05	-1.27
	XLOC_000530	ID_529	12	0	-5.3	-5.37	-5.35
	XLOC_000532	ID_531	9	0	-2.98	-4.83	-5.22
	XLOC_000537	ID_536	43	0	1.34	0.32	0.77
	XLOC_000538	ID_537	23	0	-0.89	-2.89	-2.89
	XLOC_000539	ID_538	12	0	-1.37	-1.52	-1.53
	XLOC_000541	ID_540	35	0	0.99	-0.05	0.01
	XLOC_000551	ID_550	12	0	-5.91	-5.75	-6.76
	XLOC_000552	ID_551	12	0	-54.52	-55.78	-54.47
	XLOC_000553	ID_552	12	0	-1.56	-1.74	-1.72
	XLOC_000554	ID_553	29	0	-0.46	1.2	2.32
	XLOC_000557	ID_556	45	0	8.27	3.22	2.77
	XLOC_000560	ID_559	2	0	-7.48	-5.72	-4.02
	XLOC_000561	ID_560	21	0	-2.55	2.14	2.46
	XLOC_000562	ID_561	47	0	5.3	6.96	3.17
	XLOC_000568	ID_567	42	0	0.55	3.29	7.36
	XLOC_000569	ID_568	0	0	-1.91	-3.41	-2.86
	XLOC_000575	ID_574	39	0	800.76	616.93	155.46
	XLOC_000576	ID_575	44	0	874.53	263.44	89.98
	XLOC_000577	ID_576	41	0	1358.88	2151.66	576.58
	XLOC_000578	ID_577	40	0	0.05	0.19	3.5
	XLOC_000579	ID_578	9	0	-0.61	-1.5	-1.5
	XLOC_000582	ID_581	37	0	0.38	-0.11	1.29
	XLOC_000583	ID_582	18	0	-0.55	-0.26	0.5
	XLOC_000584	ID_583	49	0	3.62	5.97	3.32
	XLOC_000585	ID_584	45	0	3.66	2.33	2.11
	XLOC_000588	ID_587	12	0	-8.17	-10.04	-10
	XLOC_000589	ID_588	35	0	67.66	19.45	12.23
	XLOC_000590	ID_589	40	0	0.26	0.09	1.94
	XLOC_000595	ID_594	23	0	-0.06	-2.83	-3.2
	XLOC_000597	ID_596	12	0	-22.64	-23.77	-24.7
	XLOC_000598	ID_597	0	0	-3.25	-4.55	-3.34
	XLOC_000602	ID_601	44	0	18.99	7.2	2.25
	XLOC_000604	ID_603	3	0	-4.06	-1.5	-3.22
	XLOC_000605	ID_604	29	0	0.41	2.67	2.42
	XLOC_000610	ID_609	47	0	8.4	7	6.13
	XLOC_000611	ID_610	4	0	-7.38	-2.44	-3.13
	XLOC_000612	ID_611	37	0	0.37	-0.43	3.56
	XLOC_000614	ID_613	40	0	0.07	0.32	1.24
	XLOC_000622	ID_621	18;40	0	0	0	1.16
	XLOC_000631	ID_630	35	0	122.07	0	0
	XLOC_000642	ID_641	25	0	0.14	-0.44	0.96
	XLOC_000645	ID_644	42	0	0.61	1.36	2.46
	XLOC_000646	ID_645	28	0	1.25	10.36	3.03
	XLOC_000648	ID_647	18;40	0	0	0	2.97
	XLOC_000652	ID_651	35	0	1.97	0.15	0.43
	XLOC_000654	ID_653	35	0	1.43	0	0
	XLOC_000655	ID_654	10	0	-11.47	-33.89	-3.67
	XLOC_000660	ID_659	35	0	3.22	0.21	0.48
	XLOC_000661	ID_660	35	0	5.32	0.24	0.36
	XLOC_000662	ID_661	35	0	2.92	0	0
	XLOC_000668	ID_667	35	0	3.27	0.2	0.38
	XLOC_000672	ID_671	47	0	2.49	2.06	1.51
	XLOC_000673	ID_672	35	0	1.04	0.06	0.04
	XLOC_000678	ID_677	40	0	1.17	1.29	3.79
	XLOC_000682	ID_681	41	0	0.68	1.12	0.25
	XLOC_000683	ID_682	45	0	2.45	0.68	0.92
	XLOC_000698	ID_697	35	0	7.07	0	0
	XLOC_000708	ID_707	29	0	0.36	5	7.24
	XLOC_000709	ID_708	12	0	-6.89	-6.72	-7.31
	XLOC_000710	ID_709	12	0	-1.1	-1.16	-1.31
	XLOC_000716	ID_715	44	0	2.03	0.79	0.27
	XLOC_000719	ID_718	40	0	0.87	1.81	5.29
	XLOC_000720	ID_719	42	0	1.23	2.59	4.36
	XLOC_000721	ID_720	40	0	0.19	0.42	1.17
	XLOC_000727	ID_726	45	0	1.13	0.28	0.36
	XLOC_000729	ID_728	35	0	5.94	0.36	0.21
	XLOC_000730	ID_729	28	0	0	1.32	0
	XLOC_000767	ID_766	35	0	5.12	0.78	0.21
	XLOC_000768	ID_767	35	0	1.5	0.32	0.08
	XLOC_000773	ID_772	35	0	1.84	0.46	0.3
	XLOC_000774	ID_773	35	0	1.53	0.24	0.31
	XLOC_000775	ID_774	39	0	1.71	1.82	0.2
	XLOC_000776	ID_775	44	0	1.69	0.72	0.3
	XLOC_000781	ID_780	30	0	0.77	6.27	2.41
	XLOC_000797	ID_796	14	0	-1.1	-0.5	0.66
	XLOC_000800	ID_799	30	0	3.93	13.73	9.44
	XLOC_000803	ID_802	18	0	-0.01	0.08	2.46
	XLOC_000804	ID_803	42	0	22.29	38.79	38.65
	XLOC_000805	ID_804	12	0	-9	-7.38	-8.69
	XLOC_000806	ID_805	40	0	5.36	23.98	61.98
	XLOC_000808	ID_807	40	0	2.13	6.72	20.81
	XLOC_000809	ID_808	3	0	-23.69	-17.32	-25.3
	XLOC_000810	ID_809	4	0	-42.25	-17.98	-16.57
	XLOC_000811	ID_810	1	0	-12.63	-15.55	-17.81
	XLOC_000815	ID_814	1	0	-5.86	-6.93	-8.81
	XLOC_000816	ID_815	12	0	-7.77	-8.02	-9.3
	XLOC_000818	ID_817	6	0	-14.57	-3.4	-7.23
	XLOC_000819	ID_818	49	0	4.21	10.1	7.95
	XLOC_000820	ID_819	37	0	0.71	0.34	1.39
	XLOC_000822	ID_821	42	0	3.83	12.75	14.71
	XLOC_000823	ID_822	15	0	-12.24	0.09	-17.96
	XLOC_000824	ID_823	40	0	0.22	0.33	3.07
	XLOC_000826	ID_825	35	0	1.31	0.06	0.27
	XLOC_000827	ID_826	12	0	-1.25	-1.27	-1.21
	XLOC_000828	ID_827	12	0	-5.82	-6.85	-5.99
	XLOC_000832	ID_831	29	0	0.38	2.59	2.69
	XLOC_000833	ID_832	18	0	-0.16	0.19	6.72
	XLOC_000834	ID_833	44	0	95.42	44.28	-15.61
	XLOC_000836	ID_835	35	0	3.58	0.86	0.93
	XLOC_000838	ID_837	9	0	-5.4	-7.87	-15.06
	XLOC_000839	ID_838	1	0	-3.27	-2.65	-5.04
	XLOC_000844	ID_843	41	0	47.93	77.84	4.78
	XLOC_000845	ID_844	35	0	43.79	7.51	2.72
	XLOC_000846	ID_845	5	0	-16.02	-11.41	0.51
	XLOC_000847	ID_846	42	0	1.89	9.45	12.53
	XLOC_000848	ID_847	42	0	0.07	2.12	3.33
	XLOC_000849	ID_848	40	0	0.58	0.42	1.85
	XLOC_000850	ID_849	39	0	19.35	18.2	-1.82
	XLOC_000851	ID_850	3	0	-7.15	-4.57	-8.05
	XLOC_000852	ID_851	12	0	-15.14	-19.57	-18.22
	XLOC_000853	ID_852	12	0	-5.9	-5.86	-5.64
	XLOC_000854	ID_853	19	0	-2.29	2.03	-2.19
	XLOC_000855	ID_854	40	0	0.22	0.19	2.04
	XLOC_000856	ID_855	18	0	-0.56	0.06	4.22
	XLOC_000859	ID_858	18	0	-0.02	0.11	2.39
	XLOC_000860	ID_859	11	0	-13.26	-16.58	-42.85
	XLOC_000861	ID_860	12	0	-20.68	-21.27	-21.04
	XLOC_000862	ID_861	1	0	-8.31	-8.76	-11.08
	XLOC_000863	ID_862	4	0	-8.98	-6.19	-4.41
	XLOC_000864	ID_863	1	0	-4.19	-5.92	-6.68
	XLOC_000865	ID_864	30	0	2	16.22	11.18
	XLOC_000866	ID_865	12	0	-49.54	-55.48	-56.3
	XLOC_000867	ID_866	29	0	0.65	8.39	6.55
	XLOC_000868	ID_867	40	0	0.08	0.19	2.17
	XLOC_000871	ID_870	40	0	0.19	0.32	4.22
	XLOC_000873	ID_872	7	0	-6.24	-2.37	2.8
	XLOC_000874	ID_873	18	0	0	0	1.43
	XLOC_000876	ID_875	18;40	0	0	0	1.36
	XLOC_000886	ID_885	40	0	0.04	0.16	1.75
	XLOC_000887	ID_886	46	0	5.37	4.04	5.49
	XLOC_000888	ID_887	29	0	3.72	25.62	22.7
	XLOC_000890	ID_889	17	0	-7.36	-1.32	-1.96
	XLOC_000891	ID_890	40	0	0.05	0.3	6.38
	XLOC_000892	ID_891	18;40	0	0	0	1.38
	XLOC_000893	ID_892	40	0	0.21	0.7	12.14
	XLOC_000894	ID_893	1	0	-21.08	-23.11	-27.31
	XLOC_000897	ID_896	30	0	1	2.9	1.24
	XLOC_000898	ID_897	40	0	0.21	0.35	8.57
	XLOC_000899	ID_898	15	0	-9.99	-3.86	-18.41
	XLOC_000900	ID_899	40	0	0.2	1.69	30.91
	XLOC_000901	ID_900	40	0	0.16	0.6	13.89
	XLOC_000904	ID_903	40	0	0.04	0.44	1.22
	XLOC_000906	ID_905	3	0	-20.15	-10.09	-15.52
	XLOC_000907	ID_906	44	0	9.53	1.73	-5.03
	XLOC_000908	ID_907	41	0	4.08	7.24	-2.97
	XLOC_000909	ID_908	35	0	1.83	-0.55	-0.31
	XLOC_000910	ID_909	35	0	25.67	3.28	5.45
	XLOC_000911	ID_910	45	0	17.58	12.29	11.38
	XLOC_000912	ID_911	12	0	-1.49	-1.47	-1.6
	XLOC_000913	ID_912	9	0	-2.48	-3.92	-4.94
	XLOC_000914	ID_913	35	0	8.65	2.69	1.42
	XLOC_000915	ID_914	30	0	0.01	1.8	0.55
	XLOC_000916	ID_915	49	0	9.51	11.12	8.18
	XLOC_000917	ID_916	1	0	-9.78	-9.69	-12.14
	XLOC_000918	ID_917	34	0	2.67	0.22	-3.82
	XLOC_000919	ID_918	23	0	-0.64	-5.88	-5.87
	XLOC_000920	ID_919	12	0	-291.5	-300.34	-312.22
	XLOC_000921	ID_920	2	0	-5.95	-5.7	-4.26
	XLOC_000922	ID_921	12	0	-2.05	-2.2	-2.49
	XLOC_000923	ID_922	12	0	-3.56	-3.85	-3.84
	XLOC_000924	ID_923	45	0	32.14	16.03	9.39
	XLOC_000925	ID_924	12	0	-20.58	-17.36	-22.36
	XLOC_000926	ID_925	40	0	2.41	5	15.56
	XLOC_000928	ID_927	40	0	0.94	2.74	24.32
	XLOC_000929	ID_928	12	0	-19.55	-20.39	-22.36
	XLOC_000930	ID_929	0	0	-10.82	-13.8	-9.32
	XLOC_000932	ID_931	15	0	-3.35	1.05	-6.11
	XLOC_000933	ID_932	1	0	-18.26	-14.35	-22.96
	XLOC_000934	ID_933	21	0	-4.51	9.28	9.02
	XLOC_000935	ID_934	40	0	0.09	0.55	10.65
	XLOC_000936	ID_935	37	0	4.41	0.3	10.18
	XLOC_000937	ID_936	40	0	0	0.55	12.01
	XLOC_000938	ID_937	12	0	-6.98	-7.26	-8.69
	XLOC_000939	ID_938	1	0	-3.84	-4.76	-5.39
	XLOC_000940	ID_939	5	0	-8.41	-4.88	1.88
	XLOC_000941	ID_940	45	0	18.75	12.87	7.16
	XLOC_000943	ID_942	40	0	0.66	2.19	33.28
	XLOC_000944	ID_943	1	0	-23.37	-28.09	-32.75
	XLOC_000945	ID_944	14	0	-26.7	-25.61	13.7
	XLOC_000947	ID_946	42	0	52.19	76.59	96.2
	XLOC_000949	ID_948	24	0	0.73	-4.7	1.16
	XLOC_000953	ID_952	40	0	0.17	0.27	4.64
	XLOC_000956	ID_955	17	0	-14.1	1.35	-1.88
	XLOC_000957	ID_956	23	0	-0.07	-4.95	-7.83
	XLOC_000960	ID_959	46	0	9.36	4.86	10.69
	XLOC_000961	ID_960	46	0	2.17	1.45	2.12
	XLOC_000962	ID_961	1	0	-5.47	-7.87	-8.33
	XLOC_000963	ID_962	1	0	-2.84	-3.31	-3.85
	XLOC_000965	ID_964	12	0	-14.61	-14.54	-16.04
	XLOC_000966	ID_965	26	0	0.82	-11.87	-36.8
	XLOC_000967	ID_966	12	0	-17.65	-15.01	-13.64
	XLOC_000970	ID_969	12	0	-44.43	-46.27	-48.58
	XLOC_000971	ID_970	12	0	-8.08	-6.95	-8.6
	XLOC_000972	ID_971	12	0	-13.22	-14.98	-15.58
	XLOC_000973	ID_972	23	0	-1.48	-6.97	-7.51
	XLOC_000974	ID_973	12	0	-3.57	-4.13	-3.9
	XLOC_000975	ID_974	40	0	0.05	0.45	25.12
	XLOC_000976	ID_975	47	0	2.91	2.25	1.11
	XLOC_000977	ID_976	18;40	0	0	0.25	5.21
	XLOC_000978	ID_977	18;40	0	0	0.03	1.84
	XLOC_000979	ID_978	18	0	0	0.07	1.63
	XLOC_000980	ID_979	18;40	0	0	0.48	2.33
	XLOC_000981	ID_980	18	0	0	0.07	1.63
	XLOC_000982	ID_981	40	0	0	0	3.27
	XLOC_000983	ID_982	18	0	0	0	1.64
	XLOC_000984	ID_983	40	0	0	0	6.22
	XLOC_000985	ID_984	18	0	0	0.07	1.6
	XLOC_000989	ID_988	40	0	0.06	0.27	1.66
	XLOC_000994	ID_993	35	0	2.53	-0.07	0.19
	XLOC_000995	ID_994	46	0	1.97	1	1.95
	XLOC_000996	ID_995	41	0	3.47	6.24	0.63
	XLOC_000998	ID_997	42	0	1.1	1.81	2.95
	XLOC_000999	ID_998	36	0	2.54	0	2.05
	XLOC_001008	ID_1007	37	0	0.39	-0.11	1.02
	XLOC_001014	ID_1013	12	0	-1.67	-1.8	-1.8
	XLOC_001015	ID_1014	12	0	-1.3	-1.12	-1.31
	XLOC_001021	ID_1020	30	0	1.14	6.33	3.56
	XLOC_001026	ID_1025	40	0	0.61	0.77	2.22
	XLOC_001027	ID_1026	31	0	57.35	-29.3	-36.89
	XLOC_001030	ID_1029	1	0	-17.32	-18.22	-23.45
	XLOC_001031	ID_1030	40	0	0.33	1.82	25.2
	XLOC_001034	ID_1033	0	0	-2.11	-2.58	-1.9
	XLOC_001037	ID_1036	3	0	-2.29	-0.9	-2.74
	XLOC_001038	ID_1037	12	0	-9.81	-11.12	-10.61
	XLOC_001040	ID_1039	35	0	1	-0.13	-0.28
	XLOC_001048	ID_1047	1	0	-29.37	-41.23	-43.26
	XLOC_001060	ID_1059	12	0	-5.43	-4.23	-4.57
	XLOC_001061	ID_1060	42	0	3.65	5.57	7.85
	XLOC_001066	ID_1065	35	0	3.94	0.04	0.75
	XLOC_001067	ID_1066	35	0	15.31	-0.08	0.02
	XLOC_001069	ID_1068	30	0	0.23	1.83	0.56
	XLOC_001072	ID_1071	4	0	-14.45	-7.89	-9.14
	XLOC_001077	ID_1076	35	0	1.3	-0.01	0.14
	XLOC_001078	ID_1077	42	0	4.12	22.06	49.16
	XLOC_001080	ID_1079	35	0	5.29	-2.14	-0.84
	XLOC_001081	ID_1080	0	0	-12.51	-16.66	-10.66
	XLOC_001085	ID_1084	36	0	1.14	0	0.94
	XLOC_001086	ID_1085	12	0	-6.65	-9.03	-9.46
	XLOC_001087	ID_1086	9	0	-2.46	-3.52	-5.68
	XLOC_001089	ID_1088	28	0	0.36	1.07	0.26
	XLOC_001097	ID_1096	2	0	-1.32	-1.32	-0.85
	XLOC_001102	ID_1101	43	0	2.81	0.02	0.84
	XLOC_001107	ID_1106	30	0	0	2.02	0.79
	XLOC_001108	ID_1107	40	0	0.48	0.24	1.89
	XLOC_001110	ID_1109	44	0	3.68	0.98	0.09
	XLOC_001111	ID_1110	35	0	2.31	0	0.27
	XLOC_001115	ID_1114	35	0	2.71	-0.2	0.44
	XLOC_001116	ID_1115	33	0	0.96	-0.4	0.63
	XLOC_001128	ID_1127	27	0	4.02	10.39	-13.4
	XLOC_001129	ID_1128	47	0	21.59	21.76	7.61
	XLOC_001132	ID_1131	9	0	-5.66	-13.19	-16.04
	XLOC_001133	ID_1132	49	0	2.29	5.83	2.5
	XLOC_001135	ID_1134	1	0	-19.52	-20.81	-25.1
	XLOC_001136	ID_1135	28	0	12.53	44.76	7.16
	XLOC_001141	ID_1140	12	0	-31.77	-29.45	-37.13
	XLOC_001145	ID_1144	49	0	18.03	26.21	11.21
	XLOC_001147	ID_1146	30	0	4.54	29.31	12.62
	XLOC_001149	ID_1148	18	0	-0.04	0.26	3.1
	XLOC_001150	ID_1149	18	0	-0.04	0.06	4.86
	XLOC_001151	ID_1150	44	0	10.13	5.29	1.27
	XLOC_001152	ID_1151	40	0	0.63	1.18	2.6
	XLOC_001153	ID_1152	45	0	78.88	42.76	35.39
	XLOC_001154	ID_1153	12	0	-8.27	-7.13	-7.6
	XLOC_001155	ID_1154	35	0	1347.61	9.73	12.24
	XLOC_001156	ID_1155	35	0	933.48	13.13	13
	XLOC_001157	ID_1156	5	0	-3.9	-1.31	0.46
	XLOC_001158	ID_1157	40	0	1.08	0.96	2.79
	XLOC_001159	ID_1158	36	0	1.05	0.28	1.2
	XLOC_001160	ID_1159	45	0	35.34	18	9.84
	XLOC_001161	ID_1160	35	0	18.4	0.43	-2.13
	XLOC_001167	ID_1166	35	0	90.03	0.69	0.35
	XLOC_001171	ID_1170	44	0	10.46	3.88	1.76
	XLOC_001174	ID_1173	42	0	0.91	4.93	7.44
	XLOC_001175	ID_1174	9	0	-4.54	-10.59	-11.42
	XLOC_001183	ID_1182	1	0	-4.04	-3.88	-7.05
	XLOC_001186	ID_1185	35	0	8.34	0.91	1.15
	XLOC_001187	ID_1186	12	0	-31.4	-34.45	-39.97
	XLOC_001192	ID_1191	12	0	-26.45	-28.11	-30.52
	XLOC_001193	ID_1192	12	0	-50.33	-56.91	-59.72
	XLOC_001196	ID_1195	47	0	227.46	258.2	75.15
	XLOC_001197	ID_1196	46	0	1.91	0.83	2.38
	XLOC_001198	ID_1197	13	0	-6.54	-6.79	-0.8
	XLOC_001199	ID_1198	9	0	-5.51	-10.02	-14.56
	XLOC_001203	ID_1202	35	0	1.32	0.22	-0.07
	XLOC_001205	ID_1204	45	0	24.49	7.59	7.53
	XLOC_001211	ID_1210	28	0	197.74	1217.08	373.16
	XLOC_001212	ID_1211	12	0	-3.57	-2.84	-3.34
	XLOC_001213	ID_1212	42	0	6.87	19.72	21.18
	XLOC_001214	ID_1213	12	0	-47.1	-52.34	-53.97
	XLOC_001215	ID_1214	44	0	4.49	1.44	0.46
	XLOC_001218	ID_1217	1	0	-14.48	-13.05	-20
	XLOC_001219	ID_1218	30	0	1.09	12.25	4.95
	XLOC_001220	ID_1219	1	0	-8.6	-9.3	-10.97
	XLOC_001221	ID_1220	12	0	-13.5	-11.52	-12.97
	XLOC_001223	ID_1222	40	0	0.72	0.75	4.06
	XLOC_001225	ID_1224	12	0	-12.6	-13.38	-13.35
	XLOC_001226	ID_1225	12	0	-2.19	-3.03	-2.8
	XLOC_001228	ID_1227	37	0	0.43	0	1.1
	XLOC_001234	ID_1233	1	0	-24.48	-25.52	-33
	XLOC_001236	ID_1235	18	0	-0.28	-0.82	7.33
	XLOC_001237	ID_1236	12	0	-18.7	-23.17	-23.99
	XLOC_001238	ID_1237	47	0	26.35	23.41	11.78
	XLOC_001239	ID_1238	19	0	-11.32	13.86	-20.63
	XLOC_001241	ID_1240	31	0	21.73	-4.62	-11.59
	XLOC_001242	ID_1241	49	0	6.09	9.78	4.52
	XLOC_001243	ID_1242	13	0	-8.56	-6.67	-0.18
	XLOC_001244	ID_1243	18	0	-0.79	12.84	34.35
	XLOC_001245	ID_1244	48	0	95.3	129.62	178.84
	XLOC_001246	ID_1245	12	0	-8.57	-8.73	-6.73
	XLOC_001247	ID_1246	42	0	2.12	5.09	8.09
	XLOC_001250	ID_1249	0	0	-2.72	-4.74	-2.23
	XLOC_001251	ID_1250	12	0	-37.35	-29.12	-31.59
	XLOC_001252	ID_1251	12	0	-2.08	-2.19	-1.88
	XLOC_001253	ID_1252	1	0	-14.51	-12.07	-21.42
	XLOC_001254	ID_1253	35	0	30.72	1.96	1.93
	XLOC_001255	ID_1254	45	0	32.14	12.53	11.61
	XLOC_001256	ID_1255	30	0	22.87	68.13	51.96
	XLOC_001259	ID_1258	1	0	-38.8	-47.52	-58.1
	XLOC_001260	ID_1259	4	0	-21.99	-14.48	-9.49
	XLOC_001261	ID_1260	12	0	-12.32	-16.25	-17.05
	XLOC_001262	ID_1261	9	0	-9.06	-15.97	-18.47
	XLOC_001263	ID_1262	42	0	2.3	6.93	9.52
	XLOC_001264	ID_1263	35	0	2120.23	254.45	270.19
	XLOC_001265	ID_1264	12	0	-1.53	-1.53	-1.53
	XLOC_001269	ID_1268	1	0	-3.24	-3.1	-4.89
	XLOC_001272	ID_1271	39	0	68.52	80.56	-7.92
	XLOC_001273	ID_1272	49	0	8.9	19.02	14.19
	XLOC_001274	ID_1273	46	0	1.14	0.38	0.77
	XLOC_001275	ID_1274	36	0	1	0.16	1.18
	XLOC_001276	ID_1275	30	0	0.08	11.36	7.95
	XLOC_001277	ID_1276	40	0	35.71	36.71	77.91
	XLOC_001278	ID_1277	1	0	-50.32	-61.68	-73.64
	XLOC_001284	ID_1283	45	0	3.98	2.35	2.57
	XLOC_001286	ID_1285	0	0	-2.74	-3.35	-2.07
	XLOC_001287	ID_1286	12	0	-32.39	-40.78	-37.86
	XLOC_001288	ID_1287	34	0	28.72	-33.53	-89.86
	XLOC_001289	ID_1288	12	0	-665.28	-670.5	-701.66
	XLOC_001292	ID_1291	14	0	-0.36	-0.36	1.18
	XLOC_001293	ID_1292	2	0	-1.7	-2.04	-0.57
	XLOC_001294	ID_1293	12	0	-5242.97	-5501.66	-5473.1
	XLOC_001296	ID_1295	48	0	3.35	4.89	5.18
	XLOC_001297	ID_1296	12	0	-1.43	-1.34	-1.4
	XLOC_001298	ID_1297	12	0	-38.41	-46.58	-51.02
	XLOC_001299	ID_1298	2	0	-3.36	-3.13	-1.3
	XLOC_001304	ID_1303	12	0	-51.24	-58.01	-60.87
	XLOC_001308	ID_1307	47	0	1.59	1.33	1.3
	XLOC_001309	ID_1308	12	0	-51.72	-59.09	-60.9
	XLOC_001312	ID_1311	4	0	-6.81	-3.19	-2.56
	XLOC_001313	ID_1312	4	0	-8.16	-4.64	-5.89
	XLOC_001314	ID_1313	12	0	-16.77	-16.71	-16.23
	XLOC_001315	ID_1314	38	0	12.18	12.73	-5.68
	XLOC_001317	ID_1316	46	0	1.29	0.39	0.94
	XLOC_001319	ID_1318	34	0	1.05	-0.56	-1.53
	XLOC_001321	ID_1320	35	0	3.38	0.66	-0.37
	XLOC_001322	ID_1321	12	0	-27.6	-28.3	-30.23
	XLOC_001324	ID_1323	2	0	-6.59	-6.65	-4.09
	XLOC_001325	ID_1324	12	0	-319.64	-335.39	-360.81
	XLOC_001326	ID_1325	40	0	0.3	0.65	14.1
	XLOC_001327	ID_1326	37	0	0.33	-0.01	1.21
	XLOC_001329	ID_1328	37	0	0.79	0.17	1.1
	XLOC_001330	ID_1329	49	0	20.41	38.38	15.21
	XLOC_001331	ID_1330	1	0	-66.62	-62.23	-82.58
	XLOC_001333	ID_1332	49	0	15.06	33.56	20.87
	XLOC_001334	ID_1333	12	0	-5.74	-5.94	-5.18
	XLOC_001335	ID_1334	45	0	70.98	30.82	35.85
	XLOC_001336	ID_1335	26	0	-0.13	-0.88	-2.83
	XLOC_001337	ID_1336	12	0	-20.96	-19.96	-23.09
	XLOC_001338	ID_1337	1	0	-14.86	-15.35	-21.75
	XLOC_001339	ID_1338	40	0	0.07	0.3	15.74
	XLOC_001340	ID_1339	1	0	-10.09	-12.27	-15.22
	XLOC_001341	ID_1340	18	0	-3.75	-1.26	2.69
	XLOC_001342	ID_1341	25	0	0.19	-0.56	0.65
	XLOC_001343	ID_1342	1	0	-15.05	-14.13	-21.4
	XLOC_001346	ID_1345	18	0	-1.93	2.72	14.18
	XLOC_001350	ID_1349	42	0	22.8	64.6	140.87
	XLOC_001353	ID_1352	12	0	-8.01	-7.37	-8.59
	XLOC_001359	ID_1358	40	0	0.04	0.13	1.43
	XLOC_001360	ID_1359	42	0	2.48	5.31	10.7
	XLOC_001361	ID_1360	12	0	-14.64	-11.47	-14.47
	XLOC_001362	ID_1361	11	0	-4.5	-5.46	-17.66
	XLOC_001364	ID_1363	0	0	-1.24	-2.12	-1.73
	XLOC_001365	ID_1364	46	0	3.91	1.61	5.42
	XLOC_001367	ID_1366	12	0	-6.31	-6.52	-7.09
	XLOC_001368	ID_1367	15	0	-12.93	-5.4	-26.08
	XLOC_001378	ID_1377	31	0	3.11	-5.89	-6.56
	XLOC_001382	ID_1381	12	0	-14.62	-15.33	-16.26
	XLOC_001384	ID_1383	12	0	-4.22	-3.77	-4.31
	XLOC_001386	ID_1385	40	0	0.08	0.11	1.34
	XLOC_001390	ID_1389	41	0	7.51	13.67	1.97
	XLOC_001392	ID_1391	45	0	29.48	7.18	12.08
	XLOC_001393	ID_1392	47	0	71.67	68.8	42.4
	XLOC_001394	ID_1393	47	0	39.02	55.62	22.93
	XLOC_001395	ID_1394	37	0	0.86	0.14	1.41
	XLOC_001396	ID_1395	44	0	7.44	4.46	1.75
	XLOC_001397	ID_1396	1	0	-39.74	-55.75	-58.85
	XLOC_001398	ID_1397	40	0	0.26	1.17	11.33
	XLOC_001399	ID_1398	45	0	468.58	286.32	214.23
	XLOC_001400	ID_1399	20	0	-1.69	2.06	0.54
	XLOC_001402	ID_1401	44	0	1.22	0.43	0.23
	XLOC_001406	ID_1405	40	0	0.29	0.23	1.9
	XLOC_001407	ID_1406	29	0	5.51	42.82	51.51
	XLOC_001409	ID_1408	9	0	-0.44	-0.96	-1.24
	XLOC_001410	ID_1409	40	0	1.12	2.24	22.05
	XLOC_001411	ID_1410	30	0	3.8	12.79	8.58
	XLOC_001414	ID_1413	41	0	11.14	18.25	0.61
	XLOC_001415	ID_1414	35	0	4.45	0.49	0.56
	XLOC_001416	ID_1415	28	0	0.38	1.18	0.28
	XLOC_001418	ID_1417	18	0	-0.11	0.79	11.97
	XLOC_001423	ID_1422	35	0	1.19	-0.35	-0.18
	XLOC_001428	ID_1427	23	0	1.08	-4.76	-3.35
	XLOC_001429	ID_1428	17	0	-2.87	0.74	0.61
	XLOC_001435	ID_1434	12	0	-49.19	-52.63	-56.08
	XLOC_001436	ID_1435	1	0	-1.81	-2.61	-2.81
	XLOC_001438	ID_1437	40	0	0.2	1.16	3.1
	XLOC_001439	ID_1438	40	0	0.14	0.91	2.68
	XLOC_001440	ID_1439	18	0	0	0.49	1.39
	XLOC_001442	ID_1441	12	0	-47.85	-49.79	-53.81
	XLOC_001443	ID_1442	12	0	-11.36	-11.6	-12.36
	XLOC_001444	ID_1443	9	0	-2.43	-7.02	-7.57
	XLOC_001446	ID_1445	12	0	-2.51	-2.26	-2.84
	XLOC_001447	ID_1446	45	0	4.37	3.06	2.17
	XLOC_001448	ID_1447	12	0	-16.24	-15.36	-15.39
	XLOC_001451	ID_1450	49	0	2.32	6.41	4.45
	XLOC_001452	ID_1451	49	0	2.27	6.23	3.82
	XLOC_001453	ID_1452	30	0	49.19	227.85	90.57
	XLOC_001454	ID_1453	12	0	-48.71	-50.97	-57.68
	XLOC_001457	ID_1456	43	0	50.26	0.38	18.24
	XLOC_001459	ID_1458	12	0	-3.97	-3.78	-4.65
	XLOC_001461	ID_1460	35	0	1.99	0.01	0.21
	XLOC_001462	ID_1461	49	0	10.78	13.24	9.72
	XLOC_001464	ID_1463	18	0	-2.26	-1.67	6.1
	XLOC_001465	ID_1464	49	0	25.38	25.73	23.64
	XLOC_001467	ID_1466	41	0	2.34	3.78	-0.34
	XLOC_001468	ID_1467	42	0	2.87	6.71	14.46
	XLOC_001471	ID_1470	37	0	0.9	0	1.44
	XLOC_001472	ID_1471	18	0	0	0.55	1.99
	XLOC_001475	ID_1474	3	0	-6.61	-4.41	-8.08
	XLOC_001478	ID_1477	1	0	-6.97	-8.44	-11.22
	XLOC_001482	ID_1481	12	0	-40.19	-40.87	-46.76
	XLOC_001483	ID_1482	46	0	40.79	31.4	44.17
	XLOC_001484	ID_1483	35	0	46.35	4.94	3.61
	XLOC_001485	ID_1484	40	0	0.53	3.29	29.53
	XLOC_001486	ID_1485	12	0	-10.33	-7.53	-9.61
	XLOC_001487	ID_1486	12	0	-51.81	-41.3	-42.67
	XLOC_001488	ID_1487	35	0	3.61	-0.25	0.19
	XLOC_001489	ID_1488	1	0	-8.08	-7.91	-11.43
	XLOC_001490	ID_1489	44	0	24.51	12.32	5.08
	XLOC_001491	ID_1490	28	0	0.04	6.88	-0.31
	XLOC_001492	ID_1491	35	0	28.6	5.52	2.96
	XLOC_001493	ID_1492	47	0	14.09	14.37	11.04
	XLOC_001494	ID_1493	42	0	4.57	8.01	9.68
	XLOC_001495	ID_1494	21	0	-4.21	3.75	4.81
	XLOC_001496	ID_1495	21	0	-0.82	0.69	1.17
	XLOC_001498	ID_1497	29	0	0.4	4.36	4.38
	XLOC_001500	ID_1499	12	0	-33.56	-31.88	-37.49
	XLOC_001501	ID_1500	9	0	-5.95	-13.94	-15.66
	XLOC_001502	ID_1501	9	0	-9.4	-20.17	-21.03
	XLOC_001503	ID_1502	40	0	0.17	0.45	3.78
	XLOC_001504	ID_1503	5	0	-5.45	-1.9	-1
	XLOC_001505	ID_1504	30	0	1.07	3.71	1.98
	XLOC_001506	ID_1505	9	0	-11.35	-17.85	-21.76
	XLOC_001507	ID_1506	12	0	-7.27	-5.43	-7.24
	XLOC_001508	ID_1507	0	0	-1.33	-1.79	-1.58
	XLOC_001509	ID_1508	12	0	-9.96	-10.08	-10.63
	XLOC_001510	ID_1509	47	0	24.19	24.96	17.62
	XLOC_001511	ID_1510	2	0	-78.73	-79.15	-53.3
	XLOC_001513	ID_1512	38	0	41.8	19.68	-22.87
	XLOC_001516	ID_1515	49	0	27.12	31.55	24.38
	XLOC_001517	ID_1516	40	0	0.31	1.02	4.3
	XLOC_001518	ID_1517	40	0	0.07	0.17	2
	XLOC_001519	ID_1518	40	0	0.12	0.13	3.73
	XLOC_001521	ID_1520	42	0	9.32	33.25	58.11
	XLOC_001522	ID_1521	12	0	-30.63	-37.31	-41.25
	XLOC_001523	ID_1522	39	0	2.65	2.11	0
	XLOC_001524	ID_1523	12	0	-16.82	-15.08	-18.98
	XLOC_001526	ID_1525	48	0	14.65	14.69	20.63
	XLOC_001527	ID_1526	4	0	-5.65	-3.05	-3.08
	XLOC_001528	ID_1527	45	0	3.57	1.13	2.24
	XLOC_001530	ID_1529	12	0	-1.27	-1.56	-1.56
	XLOC_001531	ID_1530	12	0	-43.31	-45.23	-49.34
	XLOC_001532	ID_1531	1	0	-27.87	-21.13	-42.92
	XLOC_001533	ID_1532	48	0	18.35	24.46	33.87
	XLOC_001534	ID_1533	42	0	0.34	1.14	1.51
	XLOC_001535	ID_1534	40	0	0.01	0.14	1.97
	XLOC_001537	ID_1536	34	0	0.99	-1.09	-2.5
	XLOC_001538	ID_1537	9	0	-3.14	-10.66	-13.37
	XLOC_001539	ID_1538	2	0	-1.09	-1.09	-0.51
	XLOC_001543	ID_1542	3	0	-10.67	-7.8	-10.33
	XLOC_001544	ID_1543	36	0	1.11	0.29	1.05
	XLOC_001545	ID_1544	44	0	5.64	3.85	1.26
	XLOC_001546	ID_1545	12	0	-15.17	-15.15	-15.67
	XLOC_001550	ID_1549	12	0	-27.77	-29.28	-31.91
	XLOC_001551	ID_1550	30	0	0.27	2.48	0.74
	XLOC_001552	ID_1551	35	0	95.47	16.19	-9.35
	XLOC_001554	ID_1553	1	0	-10.83	-13.33	-22.38
	XLOC_001555	ID_1554	11	0	-6.43	-6.2	-12.8
	XLOC_001558	ID_1557	5	0	-7.24	-4.78	-1.33
	XLOC_001559	ID_1558	23	0	5.89	-39.18	-38.66
	XLOC_001560	ID_1559	31	0	4.76	-3.18	-3.86
	XLOC_001562	ID_1561	13	0	-3.15	-2.41	0.8
	XLOC_001563	ID_1562	12	0	-24.65	-24.01	-27.11
	XLOC_001564	ID_1563	42	0	-0.22	4.32	9.48
	XLOC_001567	ID_1566	40	0	0.69	0.38	2.16
	XLOC_001569	ID_1568	0	0	-10.9	-17.41	-16.15
	XLOC_001570	ID_1569	42	0	11.43	18.11	23.72
	XLOC_001571	ID_1570	49	0	5.16	8.81	4.58
	XLOC_001572	ID_1571	11	0	-2.57	-3.95	-8.85
	XLOC_001574	ID_1573	18	0	-0.79	0.45	4.76
	XLOC_001575	ID_1574	12	0	-3.96	-4.21	-4.14
	XLOC_001576	ID_1575	49	0	1.05	1.95	1.35
	XLOC_001577	ID_1576	40	0	0.22	0.81	16.54
	XLOC_001579	ID_1578	42	0	1	3.51	6.03
	XLOC_001581	ID_1580	18	0	-0.53	-0.49	3.59
	XLOC_001582	ID_1581	40	0	0.06	0.09	1.76
	XLOC_001583	ID_1582	29	0	0.13	2.17	2.2
	XLOC_001584	ID_1583	40	0	0.53	1.14	2.73
	XLOC_001585	ID_1584	28	0	0.59	2	0.49
	XLOC_001586	ID_1585	42	0	7.06	17.62	20.64
	XLOC_001587	ID_1586	9	0	-10.14	-19.03	-19.12
	XLOC_001588	ID_1587	2	0	-13	-15.25	-8.6
	XLOC_001589	ID_1588	40	0	0.37	0.9	11.55
	XLOC_001590	ID_1589	40	0	6.57	6.66	13.5
	XLOC_001591	ID_1590	45	0	123.34	87.66	56.3
	XLOC_001592	ID_1591	47	0	1.48	1.58	0.71
	XLOC_001593	ID_1592	2	0	-2.47	-2.66	-1.54
	XLOC_001594	ID_1593	30	0	1.86	5.79	3.01
	XLOC_001599	ID_1598	37	0	0.25	-0.08	1.25
	XLOC_001600	ID_1599	40	0	0.22	0.36	1.59
	XLOC_001609	ID_1608	44	0	3.2	1.11	0
	XLOC_001613	ID_1612	45	0	1.01	0.33	0.26
	XLOC_001615	ID_1614	35	0	1.15	0	0
	XLOC_001619	ID_1618	40	0	0.18	0.45	1.16
	XLOC_001620	ID_1619	40	0	0.19	0.23	1.6
	XLOC_001621	ID_1620	18	0	-0.05	0.41	1.08
	XLOC_001623	ID_1622	3	0	-1.64	-0.74	-1.64
	XLOC_001634	ID_1633	12	0	-23.71	-24.14	-25.02
	XLOC_001635	ID_1634	42	0	0.98	5.7	8.34
	XLOC_001637	ID_1636	35	0	2.28	0.34	0.67
	XLOC_001638	ID_1637	41	0	0.51	1.41	0.27
	XLOC_001640	ID_1639	35	0	3.17	0.52	0
	XLOC_001641	ID_1640	29	0	0.21	1.49	1.28
	XLOC_001643	ID_1642	40	0	0.04	0.01	1.94
	XLOC_001647	ID_1646	37	0	1.18	0.49	2.38
	XLOC_001649	ID_1648	13	0	-1.15	-1.22	0.44
	XLOC_001651	ID_1650	18	0	0	0	1.11
	XLOC_001656	ID_1655	37	0	0.38	0	1.22
	XLOC_001658	ID_1657	44	0	1.45	1.05	0.06
	XLOC_001663	ID_1662	35	0	4.23	1.05	1.03
	XLOC_001664	ID_1663	37	0	0.35	-0.1	1.1
	XLOC_001668	ID_1667	12	0	-26.33	-24.68	-28
	XLOC_001669	ID_1668	12	0	-126.22	-140.76	-148.35
	XLOC_001671	ID_1670	2	0	-2.68	-2.96	-2.05
	XLOC_001678	ID_1677	40	0	0.17	0.28	1.08
	XLOC_001680	ID_1679	18;40	0	0	0	2.43
	XLOC_001683	ID_1682	47	0	1.15	1.43	0.47
	XLOC_001685	ID_1684	1	0	-18.36	-16.57	-22.69
	XLOC_001686	ID_1685	21	0	-4.57	3.37	2.83
	XLOC_001687	ID_1686	1	0	-1.64	-2.19	-2.54
	XLOC_001689	ID_1688	42	0	0	0.6	1.12
	XLOC_001690	ID_1689	0	0	-8.34	-14.27	-12.31
	XLOC_001691	ID_1690	39	0	22.59	21.77	5.35
	XLOC_001692	ID_1691	18	0	-2.06	1.78	6.66
	XLOC_001694	ID_1693	40	0	0.91	3.69	8.83
	XLOC_001695	ID_1694	42	0	1.13	2.74	4.83
	XLOC_001696	ID_1695	40	0	0.36	0.29	1.23
	XLOC_001697	ID_1696	26	0	0.83	0.42	-3.47
	XLOC_001698	ID_1697	3	0	-13.81	-7.17	-12.12
	XLOC_001699	ID_1698	49	0	3.38	6.4	4.96
	XLOC_001700	ID_1699	42	0	0.48	2.2	3.87
	XLOC_001701	ID_1700	34	0	7.09	1.3	-7.31
	XLOC_001702	ID_1701	12	0	-4.69	-4.74	-4.99
	XLOC_001704	ID_1703	12	0	-40.7	-43.7	-45.86
	XLOC_001705	ID_1704	12	0	-3.63	-3.95	-4.18
	XLOC_001706	ID_1705	40	0	1.7	0.93	5.91
	XLOC_001707	ID_1706	40	0	1.5	0.84	2.8
	XLOC_001708	ID_1707	14	0	-3.26	-3.55	3.09
	XLOC_001709	ID_1708	17	0	-4.64	1.47	1.02
	XLOC_001710	ID_1709	37	0	0.07	-0.16	0.93
	XLOC_001711	ID_1710	47	0	46.54	45.87	31.41
	XLOC_001712	ID_1711	44	0	4.02	1.79	-2.07
	XLOC_001713	ID_1712	12	0	-11.18	-10.97	-12.5
	XLOC_001714	ID_1713	1	0	-10.1	-9.82	-12.92
	XLOC_001715	ID_1714	4	0	-11.35	-5.02	-7.41
	XLOC_001716	ID_1715	40	0	0.03	0.09	1.83
	XLOC_001717	ID_1716	49	0	9.24	16	14.62
	XLOC_001718	ID_1717	2	0	-15.45	-12.24	-7.34
	XLOC_001723	ID_1722	46	0	13.32	8.17	17.1
	XLOC_001724	ID_1723	18	0	-5.43	7.54	48.67
	XLOC_001726	ID_1725	27	0	-4.52	8.31	-10.15
	XLOC_001727	ID_1726	12	0	-28.03	-29.32	-29.52
	XLOC_001728	ID_1727	44	0	31.87	19.5	0.09
	XLOC_001729	ID_1728	22	0	-3.18	-9.47	-6.33
	XLOC_001731	ID_1730	44	0	57.66	13.31	-9.54
	XLOC_001732	ID_1731	27	0	-1.54	1.9	-5.22
	XLOC_001733	ID_1732	35	0	1.09	0.22	0.2
	XLOC_001734	ID_1733	35	0	5.52	0.37	1.5
	XLOC_001735	ID_1734	1	0	-7.9	-7.63	-11.22
	XLOC_001737	ID_1736	11	0	-2.76	-3.21	-8.56
	XLOC_001738	ID_1737	41	0	5.57	8.25	2.36
	XLOC_001739	ID_1738	17	0	-1.29	-0.05	0.24
	XLOC_001740	ID_1739	12	0	-16.02	-18.01	-18.15
	XLOC_001741	ID_1740	27	0	0.63	2.29	-4
	XLOC_001742	ID_1741	18	0	-4.49	0.49	12.34
	XLOC_001743	ID_1742	12	0	-6.06	-7.19	-6.67
	XLOC_001744	ID_1743	42	0	17.34	31.74	46.44
	XLOC_001745	ID_1744	48	0	55.68	74.2	110.36
	XLOC_001746	ID_1745	40	0	0.07	0.29	1.97
	XLOC_001747	ID_1746	40	0	0.14	0.27	5.69
	XLOC_001748	ID_1747	49	0	3.38	5.53	3.98
	XLOC_001749	ID_1748	0	0	-48.28	-67.62	-56.08
	XLOC_001750	ID_1749	40	0	0.14	0.59	10.16
	XLOC_001751	ID_1750	42	0	3.83	14.6	28.82
	XLOC_001752	ID_1751	42	0	1.04	1.97	2.32
	XLOC_001754	ID_1753	45	0	4.36	3.08	2.92
	XLOC_001755	ID_1754	12	0	-14.01	-17.14	-17.3
	XLOC_001756	ID_1755	12	0	-1.05	-1.44	-1.43
	XLOC_001757	ID_1756	40	0	1.21	5.68	17.74
	XLOC_001763	ID_1762	12	0	-10.01	-7.84	-9.07
	XLOC_001764	ID_1763	12	0	-16.47	-20.26	-21.11
	XLOC_001765	ID_1764	12	0	-3.45	-2.71	-3.63
	XLOC_001767	ID_1766	18	0	-0.14	-0.02	1
	XLOC_001768	ID_1767	12	0	-13.87	-9.61	-11.91
	XLOC_001769	ID_1768	6	0	-1.15	0.06	-0.33
	XLOC_001770	ID_1769	1	0	-2.5	-1.93	-3.17
	XLOC_001771	ID_1770	11	0	-3.51	-2.97	-9.08
	XLOC_001774	ID_1773	6	0	-4.52	-0.21	-2.68
	XLOC_001775	ID_1774	12	0	-14.03	-14.6	-13.6
	XLOC_001779	ID_1778	12	0	-6.83	-7.01	-7.76
	XLOC_001780	ID_1779	3	0	-10.48	-6.44	-11.39
	XLOC_001781	ID_1780	44	0	103.97	48.8	21.63
	XLOC_001782	ID_1781	45	0	1.56	0.62	0.87
	XLOC_001783	ID_1782	48	0	1.05	0.84	1.75
	XLOC_001785	ID_1784	42	0	7.75	21.29	30.8
	XLOC_001787	ID_1786	3	0	-1.15	-0.71	-1.32
	XLOC_001794	ID_1793	12	0	-21.58	-25.43	-26.96
	XLOC_001795	ID_1794	12	0	-23.9	-24.75	-25.84
	XLOC_001796	ID_1795	12	0	-11.99	-12.2	-13.79
	XLOC_001798	ID_1797	12	0	-12.25	-14.07	-14.42
	XLOC_001802	ID_1801	40	0	0.05	0.17	3.45
	XLOC_001803	ID_1802	12	0	-4.31	-3.59	-3.72
	XLOC_001804	ID_1803	15	0	-2.18	2.21	-6.43
	XLOC_001805	ID_1804	42	0	16.7	40.92	81.42
	XLOC_001806	ID_1805	12	0	-33.85	-29.41	-28.26
	XLOC_001807	ID_1806	3	0	-9.33	-4.34	-12.74
	XLOC_001808	ID_1807	12	0	-4.03	-4.87	-4.83
	XLOC_001809	ID_1808	26	0	-0.6	0.07	-2.83
	XLOC_001810	ID_1809	12	0	-14.61	-13.42	-14.37
	XLOC_001811	ID_1810	1	0	-4.22	-5.3	-7.96
	XLOC_001812	ID_1811	49	0	1.9	4.86	2.17
	XLOC_001813	ID_1812	1	0	-24.18	-28.09	-32.15
	XLOC_001814	ID_1813	12	0	-36.59	-32.7	-29.78
	XLOC_001815	ID_1814	46	0	12.51	9.79	12.73
	XLOC_001816	ID_1815	3	0	-12.09	-8.87	-12.52
	XLOC_001817	ID_1816	1	0	-9.15	-11.48	-13.51
	XLOC_001818	ID_1817	1	0	-9.82	-14.2	-15.57
	XLOC_001819	ID_1818	4	0	-3.34	-2.11	-2.08
	XLOC_001820	ID_1819	12	0	-12.55	-13.12	-14.31
	XLOC_001821	ID_1820	43	0	8.93	1.39	5.88
	XLOC_001822	ID_1821	44	0	32.81	20.72	3.79
	XLOC_001823	ID_1822	12	0	-5.24	-5.18	-5.45
	XLOC_001824	ID_1823	12	0	-73.69	-84.78	-88.96
	XLOC_001825	ID_1824	42	0	21.55	34.8	36.78
	XLOC_001826	ID_1825	1	0	-27.57	-34.78	-38.82
	XLOC_001827	ID_1826	40	0	1.22	9.03	29.64
	XLOC_001828	ID_1827	15	0	-4.2	0.45	-7.45
	XLOC_001829	ID_1828	4	0	-12.22	-4.71	-3.04
	XLOC_001830	ID_1829	6	0	-15.8	-3.46	-10.29
	XLOC_001833	ID_1832	12	0	-8.88	-9.43	-7.21
	XLOC_001834	ID_1833	24	0	-0.25	-1.09	-0.13
	XLOC_001836	ID_1835	35	0	4.56	1.2	0.75
	XLOC_001837	ID_1836	40	0	1.72	-0.74	18.75
	XLOC_001838	ID_1837	18;40	0	0	0.32	6.75
	XLOC_001839	ID_1838	12	0	-22.59	-23.86	-24.1
	XLOC_001840	ID_1839	12	0	-10.83	-12.67	-12.47
	XLOC_001841	ID_1840	3	0	-23.77	-15.33	-22.93
	XLOC_001842	ID_1841	12	0	-29.65	-31.67	-33.43
	XLOC_001843	ID_1842	40	0	1.5	6.95	18.84
	XLOC_001844	ID_1843	40	0	0.09	0.22	2.66
	XLOC_001846	ID_1845	4	0	-5.15	-3.83	-3.3
	XLOC_001847	ID_1846	32	0	1.39	-2.67	-1.03
	XLOC_001848	ID_1847	40	0	1.22	1.53	8.48
	XLOC_001849	ID_1848	35	0	37.63	4.7	9.89
	XLOC_001850	ID_1849	12	0	-231.27	-239.24	-245.3
	XLOC_001851	ID_1850	5	0	-1.15	-0.52	0.49
	XLOC_001852	ID_1851	47	0	2.61	2.42	1.13
	XLOC_001854	ID_1853	2	0	-18.59	-15.59	-12.26
	XLOC_001855	ID_1854	12	0	-10.25	-10.38	-11.9
	XLOC_001856	ID_1855	42	0	16.28	29.39	29.15
	XLOC_001857	ID_1856	12	0	-13.03	-12.05	-14.13
	XLOC_001858	ID_1857	35	0	70.79	2.56	13.67
	XLOC_001859	ID_1858	12	0	-76.52	-80.43	-84.86
	XLOC_001860	ID_1859	48	0	28.26	39.69	40.78
	XLOC_001861	ID_1860	34	0	3.44	1.16	-3.16
	XLOC_001863	ID_1862	42	0	2.9	6.26	10.41
	XLOC_001865	ID_1864	42	0	2.23	5.95	11.48
	XLOC_001869	ID_1868	2	0	-4.9	-3.98	-1.39
	XLOC_001870	ID_1869	12	0	-5.76	-7.09	-7.52
	XLOC_001871	ID_1870	36	0	1.44	0.15	1.78
	XLOC_001872	ID_1871	41	0	2.64	6.54	1.9
	XLOC_001873	ID_1872	44	0	1.27	0.92	0.32
	XLOC_001874	ID_1873	40	0	0.04	0.11	1.3
	XLOC_001875	ID_1874	42	0	1.61	4.08	4.82
	XLOC_001876	ID_1875	21	0	-3.84	3.9	6.35
	XLOC_001879	ID_1878	1	0	-2.59	-3.63	-3.92
	XLOC_001880	ID_1879	12	0	-9.58	-10.23	-10.79
	XLOC_001881	ID_1880	12	0	-6	-6.56	-6.6
	XLOC_001882	ID_1881	12	0	-4.9	-5.88	-5.74
	XLOC_001883	ID_1882	12	0	-16.86	-16.37	-18.75
	XLOC_001886	ID_1885	12	0	-4.52	-5.19	-4.97
	XLOC_001889	ID_1888	18	0	-0.08	0.27	7.64
	XLOC_001891	ID_1890	33	0	20.44	-17.5	30.72
	XLOC_001892	ID_1891	2	0	-1.53	-1.99	-0.84
	XLOC_001894	ID_1893	41	0	12.4	38.25	5.45
	XLOC_001898	ID_1897	38	0	5.93	7.92	-3.27
	XLOC_001901	ID_1900	16	0	-4.31	-1.01	-4.65
	XLOC_001902	ID_1901	3	0	-11.89	-8.75	-13.45
	XLOC_001903	ID_1902	0	0	-3.37	-4.86	-2.92
	XLOC_001904	ID_1903	35	0	2.92	-0.28	0
	XLOC_001907	ID_1906	35	0	1157.76	-22.41	-26.04
	XLOC_001909	ID_1908	2	0	-1.51	-1.84	-0.76
	XLOC_001910	ID_1909	48	0	1.47	1.37	1.4
	XLOC_001911	ID_1910	1	0	-1.53	-1.17	-1.95
	XLOC_001912	ID_1911	1	0	-5.87	-6.41	-7.76
	XLOC_001913	ID_1912	44	0	5.66	2.85	1.38
	XLOC_001917	ID_1916	35	0	3.08	0	0.1
	XLOC_001921	ID_1920	12	0	-5.39	-6.49	-7.23
	XLOC_001922	ID_1921	1	0	-2.21	-2.2	-3.13
	XLOC_001925	ID_1924	12	0	-4.42	-4.8	-4.92
	XLOC_001928	ID_1927	47	0	249.8	277.09	176.51
	XLOC_001931	ID_1930	18;40	0	0	0	1.86
	XLOC_001932	ID_1931	35	0	2.74	0.11	-0.55
	XLOC_001933	ID_1932	40	0	0.04	-0.08	0.94
	XLOC_001937	ID_1936	9	0	-1.82	-3.76	-3.79
	XLOC_001938	ID_1937	45	0	1.5	0.76	0.74
	XLOC_001939	ID_1938	35	0	3.55	0.6	0.4
	XLOC_001940	ID_1939	35	0	6.34	0.03	1.14
	XLOC_001941	ID_1940	29	0	0.05	1.33	0.97
	XLOC_001951	ID_1950	18;40	0	0	0	2.03
	XLOC_001955	ID_1954	35	0	4.57	0.39	0.38
	XLOC_001956	ID_1955	48	0	1.05	1.05	1.76
	XLOC_001967	ID_1966	44	0	2.38	0.77	0.11
	XLOC_001968	ID_1967	12	0	-31.65	-32.51	-32.11
	XLOC_001969	ID_1968	35	0	49.89	0.5	2.86
	XLOC_001973	ID_1972	4	0	-15.69	-11.25	-7.99
	XLOC_001974	ID_1973	40	0	2.87	3.8	10.57
	XLOC_001975	ID_1974	1	0	-11.99	-14.87	-18.93
	XLOC_001976	ID_1975	40	0	2.21	2.65	6.69
	XLOC_001977	ID_1976	12	0	-7.25	-7.32	-8.35
	XLOC_001978	ID_1977	12	0	-12.39	-13.68	-14.02
	XLOC_001979	ID_1978	12	0	-5.32	-5.36	-5.53
	XLOC_001981	ID_1980	41	0	0.84	1.36	0.34
	XLOC_001982	ID_1981	4	0	-9.42	-5.49	-5.05
	XLOC_001983	ID_1982	42	0	42.61	58.64	90.23
	XLOC_001984	ID_1983	18	0	-0.4	-0.54	7.77
	XLOC_001986	ID_1985	12	0	-20.53	-16.67	-17.88
	XLOC_001987	ID_1986	12	0	-5.94	-5.93	-6.14
	XLOC_001988	ID_1987	12	0	-5.1	-4.89	-5.22
	XLOC_001989	ID_1988	42	0	33.11	50.36	62.22
	XLOC_001990	ID_1989	6	0	-5.1	-0.38	-1.61
	XLOC_001991	ID_1990	48	0	0.84	0.51	1.28
	XLOC_001992	ID_1991	29	0	0.2	1.19	1.18
	XLOC_001993	ID_1992	29	0	0.2	1.49	1.54
	XLOC_001994	ID_1993	12	0	-14.38	-13.88	-11.9
	XLOC_001996	ID_1995	12	0	-300.63	-364.53	-394.79
	XLOC_001999	ID_1998	40	0	0.02	0.11	1.44
	XLOC_002000	ID_1999	45	0	34.98	19.84	16.49
	XLOC_002002	ID_2001	40	0	0.04	0.15	3.83
	XLOC_002003	ID_2002	12	0	-54.15	-56.94	-57.93
	XLOC_002004	ID_2003	40	0	0.54	0.46	1.34
	XLOC_002007	ID_2006	45	0	10.61	3.82	4.37
	XLOC_002008	ID_2007	40	0	0.55	0	3.53
	XLOC_002009	ID_2008	40	0	0.34	0.55	2.17
	XLOC_002010	ID_2009	40	0	0.25	0.49	2.59
	XLOC_002013	ID_2012	12	0	-21.41	-23.07	-24.77
	XLOC_002015	ID_2014	12	0	-63.78	-78.35	-71.53
	XLOC_002016	ID_2015	12	0	-3	-3.11	-3.1
	XLOC_002019	ID_2018	29	0	-0.23	3.05	2.8
	XLOC_002020	ID_2019	40	0	4.09	8.88	20.04
	XLOC_002022	ID_2021	35	0	1126.12	69.82	102.73
	XLOC_002023	ID_2022	45	0	3.96	2.64	1.72
	XLOC_002025	ID_2024	40	0	0.08	1.59	7.79
	XLOC_002026	ID_2025	29	0	0.55	4.21	3.81
	XLOC_002027	ID_2026	12	0	-10.26	-8.16	-6.98
	XLOC_002028	ID_2027	30	0	0.56	8.89	5.53
	XLOC_002029	ID_2028	12	0	-4.34	-4.41	-4.7
	XLOC_002030	ID_2029	2	0	-1.49	-1.36	-0.88
	XLOC_002031	ID_2030	35	0	10.44	1.06	2.93
	XLOC_002032	ID_2031	48	0	0.72	1.06	1.31
	XLOC_002035	ID_2034	12	0	-40.11	-37.4	-44.12
	XLOC_002039	ID_2038	12	0	-14.78	-20.1	-18.13
	XLOC_002040	ID_2039	18	0	-0.11	-0.37	16.05
	XLOC_002041	ID_2040	12	0	-61.3	-65.17	-67.85
	XLOC_002042	ID_2041	12	0	-68.8	-76.55	-78.37
	XLOC_002044	ID_2043	17	0	-7.56	0.62	-0.52
	XLOC_002045	ID_2044	40	0	1.69	2.43	5.8
	XLOC_002046	ID_2045	1	0	-46.96	-65.1	-73.28
	XLOC_002047	ID_2046	29	0	1.79	6.76	6.54
	XLOC_002050	ID_2049	46	0	2.13	1.56	1.98
	XLOC_002051	ID_2050	18	0	-0.41	0	0.99
	XLOC_002056	ID_2055	40	0	0.21	0.29	1.16
	XLOC_002057	ID_2056	18;40	0	0	0.24	2.58
	XLOC_002061	ID_2060	28	0	0.66	2.67	0
	XLOC_002062	ID_2061	30	0	0.7	2.57	1.1
	XLOC_002067	ID_2066	35	0	13.09	-1.68	1.32
	XLOC_002068	ID_2067	12	0	-1.77	-2.01	-1.57
	XLOC_002070	ID_2069	40	0	0.2	0	1.41
	XLOC_002071	ID_2070	44	0	7.34	3.23	1.01
	XLOC_002074	ID_2073	1	0	-4.42	-6.43	-7.95
	XLOC_002075	ID_2074	40	0	0.72	2.75	6.54
	XLOC_002076	ID_2075	13	0	-5.12	-3.9	-0.93
	XLOC_002079	ID_2078	49	0	325.15	418.84	365.39
	XLOC_002080	ID_2079	27	0	2.73	41.51	-30.17
	XLOC_002081	ID_2080	46	0	60.81	28.41	64.32
	XLOC_002083	ID_2082	35	0	3.39	0.02	-0.02
	XLOC_002085	ID_2084	44	0	7.19	3.35	0.08
	XLOC_002090	ID_2089	1	0	-7.74	-7.24	-9.17
	XLOC_002091	ID_2090	40	0	2.36	4.37	10.63
	XLOC_002093	ID_2092	12	0	-14.63	-17.36	-15.69
	XLOC_002095	ID_2094	40	0	0.02	0.17	2.2
	XLOC_002098	ID_2097	40	0	0.27	0.21	3.48
	XLOC_002099	ID_2098	41	0	15.98	23.83	2.77
	XLOC_002102	ID_2101	16	0	-4.52	-0.99	-5.94
	XLOC_002103	ID_2102	12	0	-42.69	-32.17	-43.28
	XLOC_002104	ID_2103	35	0	4.04	-1.2	-0.93
	XLOC_002105	ID_2104	35	0	13.8	2.63	3.62
	XLOC_002108	ID_2107	30	0	0.11	5.66	1.95
	XLOC_002109	ID_2108	41	0	22.45	35.41	9.16
	XLOC_002111	ID_2110	18	0	-2.14	6.2	50.92
	XLOC_002113	ID_2112	12	0	-2.21	-2.92	-2.93
	XLOC_002114	ID_2113	9	0	-7.44	-16.85	-21.58
	XLOC_002115	ID_2114	18;40	0	0	0.15	5.41
	XLOC_002116	ID_2115	40	0	0.06	0.26	4.12
	XLOC_002117	ID_2116	40	0	0.16	1.68	25.16
	XLOC_002118	ID_2117	40	0	1.6	2.04	4.32
	XLOC_002121	ID_2120	12	0	-9.25	-10.71	-12.16
	XLOC_002122	ID_2121	39	0	3.42	3.97	0.63
	XLOC_002125	ID_2124	35	0	11.63	0	0
	XLOC_002126	ID_2125	12	0	-43.12	-42.7	-44.59
	XLOC_002127	ID_2126	12	0	-12.99	-10.57	-12.01
	XLOC_002128	ID_2127	47	0	10.33	10.58	4.77
	XLOC_002130	ID_2129	18;40	0	0	0.17	1.49
	XLOC_002132	ID_2131	40	0	0.18	0.87	45.91
	XLOC_002133	ID_2132	12	0	-30.94	-28.45	-32.81
	XLOC_002134	ID_2133	12	0	-2.54	-2.81	-2.71
	XLOC_002136	ID_2135	23	0	0.53	-7.69	-7.2
	XLOC_002137	ID_2136	30	0	0.3	2.37	1.3
	XLOC_002138	ID_2137	30	0	0.98	5.91	3.31
	XLOC_002140	ID_2139	15	0	-9.87	1.15	-15.44
	XLOC_002141	ID_2140	38	0	1.63	2.06	-4.38
	XLOC_002142	ID_2141	5	0	-7.12	-3.19	1.46
	XLOC_002143	ID_2142	3	0	-22.97	-11.78	-23.55
	XLOC_002145	ID_2144	27	0	9.04	41.6	-36.12
	XLOC_002146	ID_2145	23	0	0.11	-3.07	-3.89
	XLOC_002147	ID_2146	23	0	-7.51	-18.58	-16.64
	XLOC_002148	ID_2147	34	0	15.68	7.58	-28.8
	XLOC_002149	ID_2148	40	0	0.99	6.66	33.98
	XLOC_002150	ID_2149	19	0	-5.02	4.77	-2.99
	XLOC_002152	ID_2151	40	0	0	0.41	5.44
	XLOC_002153	ID_2152	12	0	-2.38	-2.76	-2.65
	XLOC_002154	ID_2153	49	0	2.51	4.02	4.01
	XLOC_002155	ID_2154	46	0	5.27	2.33	6.79
	XLOC_002156	ID_2155	40	0	0.03	-0.11	2.14
	XLOC_002159	ID_2158	42	0	0.1	2.63	5.06
	XLOC_002160	ID_2159	30	0	4.17	12.28	7.37
	XLOC_002161	ID_2160	40	0	0.27	0.33	3.02
	XLOC_002163	ID_2162	37	0	1.45	-1.53	4.39
	XLOC_002165	ID_2164	41	0	163.06	238.81	66.54
	XLOC_002171	ID_2170	28	0	0.67	6.09	0.92
	XLOC_002176	ID_2175	49	0	1.62	3.79	2.2
	XLOC_002177	ID_2176	42	0	2.01	8.94	14
	XLOC_002178	ID_2177	40	0	2	8.58	25.94
	XLOC_002179	ID_2178	29	0	0	0.68	1
	XLOC_002180	ID_2179	29	0	0.35	1.18	1.29
	XLOC_002183	ID_2182	37	0	0.54	0	1.3
	XLOC_002185	ID_2184	18;40	0	0	0	1.53
	XLOC_002187	ID_2186	42	0	0	0.79	1.54
	XLOC_002194	ID_2193	44	0	4.7	1.95	0
	XLOC_002195	ID_2194	35	0	1.78	0.49	0.48
	XLOC_002197	ID_2196	37	0	0.81	-0.27	2.37
	XLOC_002206	ID_2205	12	0	-2.21	-2.19	-2.48
	XLOC_002207	ID_2206	35	0	1.1	0	0
	XLOC_002214	ID_2213	40	0	0.1	0.72	2.31
	XLOC_002216	ID_2215	40	0	0.07	0.49	2.1
	XLOC_002218	ID_2217	28	0	-0.38	2.14	0.03
	XLOC_002219	ID_2218	28	0	0.21	3.01	0.57
	XLOC_002220	ID_2219	28	0	0.87	3.57	1.13
	XLOC_002221	ID_2220	28	0	0.3	1.62	0.36
	XLOC_002223	ID_2222	12	0	-3.57	-2.86	-2.87
	XLOC_002224	ID_2223	11	0	-2.1	-1.81	-4.85
	XLOC_002225	ID_2224	37	0	0.17	-0.52	2.82
	XLOC_002226	ID_2225	37	0	0.77	0.25	2.11
	XLOC_002227	ID_2226	18;40	0	0	0	1.5
	XLOC_002228	ID_2227	44	0	1.54	0.86	0.1
	XLOC_002234	ID_2233	41	0	3382.71	4716.28	357.3
	XLOC_002235	ID_2234	44	0	31.43	10.62	6.02
	XLOC_002236	ID_2235	40	0	0.55	2.58	12.09
	XLOC_002237	ID_2236	42	0	37.43	65.81	71.8
	XLOC_002238	ID_2237	18	0	-4.49	-1.11	4.41
	XLOC_002239	ID_2238	4	0	-5.23	-3.06	-3
	XLOC_002240	ID_2239	42	0	48.79	100.66	150.32
	XLOC_002241	ID_2240	35	0	117.39	1.44	5.06
	XLOC_002242	ID_2241	42	0	24.73	38.86	65.05
	XLOC_002243	ID_2242	40	0	0.22	1.11	13.04
	XLOC_002244	ID_2243	40	0	0.66	1.4	27.39
	XLOC_002245	ID_2244	29	0	-1.92	8.91	15.16
	XLOC_002246	ID_2245	40	0	0.16	0.71	8.38
	XLOC_002247	ID_2246	18	0	-13.58	2.23	16.78
	XLOC_002248	ID_2247	40	0	1.38	4.02	16.63
	XLOC_002249	ID_2248	49	0	5	9.9	8.21
	XLOC_002250	ID_2249	34	0	10.42	4.59	-20.04
	XLOC_002251	ID_2250	2	0	-6.33	-5.73	-2.14
	XLOC_002253	ID_2252	9	0	-6.69	-22.22	-30.81
	XLOC_002254	ID_2253	1	0	-7.41	-7.22	-9.06
	XLOC_002255	ID_2254	31	0	5.32	-4.26	-6.25
	XLOC_002256	ID_2255	4	0	-12.4	-7.43	-5.26
	XLOC_002257	ID_2256	47	0	8.75	9.24	4.23
	XLOC_002258	ID_2257	12	0	-22.28	-23.18	-24.86
	XLOC_002259	ID_2258	18	0	-0.31	0.85	6.68
	XLOC_002260	ID_2259	29	0	2.66	22.95	24.25
	XLOC_002261	ID_2260	7	0	-8.08	2.87	9.59
	XLOC_002262	ID_2261	48	0	6.56	6.82	7.26
	XLOC_002263	ID_2262	7	0	-10.77	-1.54	5.83
	XLOC_002264	ID_2263	29	0	-1.77	5.57	5.69
	XLOC_002265	ID_2264	30	0	18.15	55.94	23
	XLOC_002267	ID_2266	40	0	0.18	0.1	1.55
	XLOC_002269	ID_2268	3	0	-9.24	-4.28	-11.78
	XLOC_002270	ID_2269	12	0	-13.31	-11.31	-14.1
	XLOC_002271	ID_2270	18	0	-0.15	0.2	4.64
	XLOC_002272	ID_2271	49	0	17.66	27.89	19.32
	XLOC_002273	ID_2272	41	0	4.61	9.2	1.87
	XLOC_002274	ID_2273	49	0	5.69	9.4	8.41
	XLOC_002275	ID_2274	7	0	-5.61	-0.15	5.33
	XLOC_002276	ID_2275	47	0	273.69	233.17	205.4
	XLOC_002277	ID_2276	47	0	19.56	23.41	7.37
	XLOC_002278	ID_2277	40	0	0.16	0.34	7.25
	XLOC_002279	ID_2278	1	0	-7.32	-8.86	-11.49
	XLOC_002280	ID_2279	40	0	1.62	7.17	53.64
	XLOC_002281	ID_2280	12	0	-6.94	-6.15	-6.21
	XLOC_002282	ID_2281	40	0	0.27	1.51	28.04
	XLOC_002283	ID_2282	1	0	-7.5	-5.76	-11.28
	XLOC_002284	ID_2283	1	0	-6.67	-8.35	-12.76
	XLOC_002285	ID_2284	30	0	0.22	1.26	0.7
	XLOC_002287	ID_2286	37	0	1.01	0.37	2.26
	XLOC_002288	ID_2287	40	0	0.4	0	2.95
	XLOC_002290	ID_2289	47	0	38.27	38.73	26.4
	XLOC_002296	ID_2295	42	0	1.42	2.87	3.96
	XLOC_002298	ID_2297	47	0	7.17	10.2	3.81
	XLOC_002299	ID_2298	42	0	1	1.64	2.17
	XLOC_002301	ID_2300	12	0	-4.63	-5.12	-4.28
	XLOC_002302	ID_2301	40	0	0.45	2.33	71.39
	XLOC_002305	ID_2304	1	0	-11.26	-9.64	-13.81
	XLOC_002306	ID_2305	28	0	7.69	45.9	9.73
	XLOC_002307	ID_2306	48	0	18.22	14.05	24.61
	XLOC_002313	ID_2312	44	0	26.27	16.07	8.03
	XLOC_002314	ID_2313	40	0	0.24	2.08	35.43
	XLOC_002315	ID_2314	40	0	0.2	0.59	11.27
	XLOC_002316	ID_2315	40	0	0.91	10.63	113.03
	XLOC_002317	ID_2316	3	0	-14.53	-9.62	-18.53
	XLOC_002319	ID_2318	45	0	18.37	11.9	7.63
	XLOC_002320	ID_2319	12	0	-9.24	-9.59	-11.28
	XLOC_002321	ID_2320	45	0	20.37	13.21	11.89
	XLOC_002322	ID_2321	36	0	37.51	2.95	45.03
	XLOC_002324	ID_2323	14	0	-1.82	-1.8	1.34
	XLOC_002325	ID_2324	40	0	0.42	0.24	1.38
	XLOC_002327	ID_2326	35	0	79.73	12.07	-0.4
	XLOC_002329	ID_2328	44	0	2.63	1.07	0.62
	XLOC_002330	ID_2329	12	0	-16.18	-17.14	-17.51
	XLOC_002333	ID_2332	12	0	-22.06	-20.26	-21.85
	XLOC_002335	ID_2334	40	0	0.06	0.54	9.63
	XLOC_002337	ID_2336	29	0	0.45	1.62	1.79
	XLOC_002338	ID_2337	12	0	-17.91	-22.55	-24.59
	XLOC_002339	ID_2338	26	0	1.29	0.23	-6.69
	XLOC_002340	ID_2339	12	0	-11.71	-13.92	-15.25
	XLOC_002341	ID_2340	40	0	0.16	0.12	1.78
	XLOC_002342	ID_2341	40	0	0	0.13	1.01
	XLOC_002346	ID_2345	31	0	2.07	-1.59	-2.13
	XLOC_002347	ID_2346	1	0	-39.41	-34.03	-52.88
	XLOC_002348	ID_2347	27	0	3.79	30.39	-22.97
	XLOC_002350	ID_2349	40	0	0.24	0.55	1.9
	XLOC_002351	ID_2350	4	0	-15.26	-10.28	-5.74
	XLOC_002352	ID_2351	12	0	-6.35	-7.14	-7.32
	XLOC_002353	ID_2352	40	0	0.51	0.79	3.87
	XLOC_002354	ID_2353	40	0	0.42	1.01	6.03
	XLOC_002355	ID_2354	19	0	-4.81	8.91	-3.66
	XLOC_002357	ID_2356	30	0	0.39	3.48	2.54
	XLOC_002358	ID_2357	42	0	0.38	1.22	1.45
	XLOC_002359	ID_2358	12	0	-132.97	-143.06	-147.83
	XLOC_002360	ID_2359	19	0	-2.36	1.53	-1.54
	XLOC_002361	ID_2360	43	0	2.75	0.51	1.47
	XLOC_002362	ID_2361	12	0	-26.62	-23.87	-22.93
	XLOC_002363	ID_2362	12	0	-5.09	-6.27	-6.33
	XLOC_002365	ID_2364	13	0	-9.07	-9.28	-0.45
	XLOC_002366	ID_2365	45	0	10.96	6.31	6.06
	XLOC_002367	ID_2366	26	0	-4.36	-2.34	-18.79
	XLOC_002369	ID_2368	12	0	-17.75	-14.26	-18.71
	XLOC_002370	ID_2369	15	0	-2.41	1.11	-8.73
	XLOC_002371	ID_2370	48	0	101.72	109.71	132.91
	XLOC_002372	ID_2371	12	0	-45.4	-48.02	-50.34
	XLOC_002373	ID_2372	1	0	-9	-11.51	-13.32
	XLOC_002374	ID_2373	15	0	-3.68	2.36	-14.34
	XLOC_002375	ID_2374	48	0	17.26	14.58	20.6
	XLOC_002377	ID_2376	49	0	2.67	5.64	4.15
	XLOC_002378	ID_2377	27	0	8.29	20.31	-14.95
	XLOC_002380	ID_2379	3	0	-2.13	-1.12	-2.02
	XLOC_002381	ID_2380	18	0	-0.05	0.15	0.95
	XLOC_002382	ID_2381	12	0	-17.52	-20.11	-22.07
	XLOC_002384	ID_2383	12	0	-4.38	-5.04	-4.77
	XLOC_002385	ID_2384	42	0	2.12	9.35	17.79
	XLOC_002386	ID_2385	42	0	7.28	17.19	17.32
	XLOC_002387	ID_2386	44	0	45.52	18.1	9.3
	XLOC_002389	ID_2388	12	0	-8.51	-10.7	-10.02
	XLOC_002392	ID_2391	3	0	-15.78	-4.19	-12.07
	XLOC_002394	ID_2393	20	0	-6.06	6.1	0.32
	XLOC_002395	ID_2394	1	0	-13.96	-10.97	-16.38
	XLOC_002396	ID_2395	30	0	1.11	6.23	3.04
	XLOC_002398	ID_2397	44	0	1.39	0.78	-0.19
	XLOC_002399	ID_2398	35	0	5.14	0.41	0.61
	XLOC_002400	ID_2399	35	0	7.78	-2.95	-0.79
	XLOC_002402	ID_2401	35	0	10.97	0.57	0.36
	XLOC_002405	ID_2404	35	0	1.13	0.33	0.15
	XLOC_002407	ID_2406	0	0	-6.77	-8.09	-5.35
	XLOC_002408	ID_2407	29	0	4.06	14.3	12.27
	XLOC_002411	ID_2410	17	0	-3.86	0.87	0.48
	XLOC_002412	ID_2411	12	0	-25.3	-26.58	-28.89
	XLOC_002415	ID_2414	42	0	0.04	0.6	1.39
	XLOC_002418	ID_2417	28	0	0	13.92	0
	XLOC_002419	ID_2418	28	0	0.14	3.44	-0.1
	XLOC_002420	ID_2419	40	0	1.31	0.92	3.01
	XLOC_002421	ID_2420	0	0	-3.42	-5.08	-3.66
	XLOC_002422	ID_2421	12	0	-8.74	-7.1	-6.9
	XLOC_002423	ID_2422	44	0	9.27	2.76	0.89
	XLOC_002424	ID_2423	12	0	-39.81	-41.55	-41.65
	XLOC_002425	ID_2424	18;40	0	0	0.19	5.63
	XLOC_002426	ID_2425	42	0	0.98	3.83	4.68
	XLOC_002428	ID_2427	48	0	1.45	1.75	2.01
	XLOC_002431	ID_2430	34	0	1.01	-4.01	-13.64
	XLOC_002432	ID_2431	36	0	4.19	0.33	3.75
	XLOC_002436	ID_2435	3	0	-10.25	-5.74	-10.54
	XLOC_002438	ID_2437	4	0	-10.66	-6.92	-5.14
	XLOC_002439	ID_2438	5	0	-25.67	-15.95	-2.29
	XLOC_002440	ID_2439	44	0	1.18	0.63	-0.38
	XLOC_002445	ID_2444	40	0	0.03	0.24	1.78
	XLOC_002447	ID_2446	1	0	-18.09	-20.41	-25.96
	XLOC_002448	ID_2447	12	0	-6.35	-6.9	-6.38
	XLOC_002449	ID_2448	1	0	-9.77	-6.74	-15.29
	XLOC_002450	ID_2449	1	0	-10.67	-13.91	-16.78
	XLOC_002454	ID_2453	49	0	4.32	7.84	7.29
	XLOC_002456	ID_2455	40	0	0.49	0.32	1.92
	XLOC_002457	ID_2456	9	0	-2.26	-6.71	-11.94
	XLOC_002458	ID_2457	43	0	2.23	0	0.67
	XLOC_002460	ID_2459	12	0	-22.79	-23.31	-25.83
	XLOC_002461	ID_2460	48	0	8.9	7.34	8.72
	XLOC_002464	ID_2463	39	0	16.12	16.01	-2.72
	XLOC_002465	ID_2464	1	0	-15.2	-14.95	-19.69
	XLOC_002466	ID_2465	41	0	1.15	1.99	0.37
	XLOC_002467	ID_2466	1	0	-7.6	-5.33	-11.35
	XLOC_002468	ID_2467	2	0	-11.29	-10.33	-5.76
	XLOC_002469	ID_2468	13	0	-1.76	-1.43	-0.05
	XLOC_002470	ID_2469	29	0	-0.87	1.99	2.85
	XLOC_002475	ID_2474	18	0	-0.38	0.14	3.26
	XLOC_002476	ID_2475	37	0	0.48	0	1.3
	XLOC_002477	ID_2476	18	0	0	0	3.11
	XLOC_002478	ID_2477	40	0	0.05	0.15	1.85
	XLOC_002479	ID_2478	18;40	0	0	0.53	3.63
	XLOC_002482	ID_2481	28	0	0	1.28	0
	XLOC_002484	ID_2483	4	0	-1.02	-0.65	-0.66
	XLOC_002486	ID_2485	3	0	-1	-0.64	-0.82
	XLOC_002496	ID_2495	39	0	2.53	2.67	-0.71
	XLOC_002497	ID_2496	42	0	0	0.53	1.03
	XLOC_002499	ID_2498	18;40	0	0	0	4.73
	XLOC_002500	ID_2499	35	0	1.57	0	0.35
	XLOC_002501	ID_2500	40	0	0.27	0.08	3.4
	XLOC_002503	ID_2502	35	0	123.95	-1.28	4.2
	XLOC_002504	ID_2503	31	0	3.94	-4.84	-4.43
	XLOC_002505	ID_2504	12	0	-45.11	-31.07	-37.6
	XLOC_002506	ID_2505	41	0	0.94	2.15	0.49
	XLOC_002507	ID_2506	45	0	2.06	1.01	0.83
	XLOC_002508	ID_2507	12	0	-16.03	-13.68	-18.11
	XLOC_002509	ID_2508	40	0	0.07	0.45	3.98
	XLOC_002510	ID_2509	1	0	-25.8	-16.05	-37.27
	XLOC_002511	ID_2510	42	0	398.62	720.07	897.93
	XLOC_002512	ID_2511	9	0	-6.09	-8.45	-12.32
	XLOC_002514	ID_2513	18	0	-0.15	0.31	1.62
	XLOC_002515	ID_2514	28	0	14.9	50.49	14.82
	XLOC_002522	ID_2521	29	0	1.32	7.72	9.87
	XLOC_002523	ID_2522	42	0	17.39	94.63	151.29
	XLOC_002526	ID_2525	5	0	-11.35	-7.62	0.85
	XLOC_002527	ID_2526	1	0	-8.7	-6.88	-10.86
	XLOC_002528	ID_2527	44	0	80.9	31.32	15.94
	XLOC_002530	ID_2529	45	0	1.98	0.71	0.81
	XLOC_002531	ID_2530	28	0	0.85	3.17	0.85
	XLOC_002532	ID_2531	12	0	-2.38	-2.48	-2.63
	XLOC_002534	ID_2533	43	0	1.1	0	0.52
	XLOC_002535	ID_2534	12	0	-3.2	-3.34	-3.39
	XLOC_002536	ID_2535	37	0	0.72	-0.12	2
	XLOC_002537	ID_2536	40	0	0.12	0.71	17.53
	XLOC_002539	ID_2538	18;40	0	0	0	14.84
	XLOC_002540	ID_2539	18	0	-0.09	-0.09	3.14
	XLOC_002541	ID_2540	34	0	1.31	-1.96	-9.82
	XLOC_002542	ID_2541	13	0	-2.42	-2.7	-0.18
	XLOC_002543	ID_2542	18	0	-0.29	0.13	4.01
	XLOC_002544	ID_2543	28	0	1.47	5.13	0.93
	XLOC_002545	ID_2544	9	0	-3.03	-4.89	-6.27
	XLOC_002546	ID_2545	3	0	-6.97	-3.46	-9.95
	XLOC_002547	ID_2546	39	0	2.43	2.59	-0.44
	XLOC_002548	ID_2547	1	0	-29.5	-32.05	-44.48
	XLOC_002549	ID_2548	1	0	-44.03	-39.09	-54.11
	XLOC_002550	ID_2549	34	0	42.76	18.65	-44.79
	XLOC_002551	ID_2550	49	0	248.45	650.93	248.51
	XLOC_002553	ID_2552	1	0	-57.55	-83.83	-88.78
	XLOC_002554	ID_2553	43	0	1.03	0.17	0.4
	XLOC_002555	ID_2554	48	0	1.57	1.71	1.98
	XLOC_002556	ID_2555	29	0	0.24	2.79	4.04
	XLOC_002557	ID_2556	30	0	0.65	4.51	2.29
	XLOC_002558	ID_2557	1	0	-8.6	-8.46	-12.25
	XLOC_002559	ID_2558	12	0	-33.55	-33.18	-34.18
	XLOC_002560	ID_2559	40	0	0.03	0.15	1.86
	XLOC_002561	ID_2560	12	0	-65.75	-74.37	-79.43
	XLOC_002562	ID_2561	35	0	1.55	0	0
	XLOC_002563	ID_2562	35	0	10.05	0.39	0.69
	XLOC_002566	ID_2565	3	0	-16.3	-8.04	-15.52
	XLOC_002571	ID_2570	40	0	0.13	0.34	1.9
	XLOC_002572	ID_2571	12	0	-33.24	-32.62	-38.08
	XLOC_002573	ID_2572	13	0	-9.11	-9.09	-0.57
	XLOC_002575	ID_2574	12	0	-20.33	-22.17	-24.99
	XLOC_002576	ID_2575	12	0	-31.85	-34.14	-36.54
	XLOC_002577	ID_2576	12	0	-4.7	-3.16	-3.71
	XLOC_002578	ID_2577	20	0	-10.32	6.14	1.57
	XLOC_002579	ID_2578	44	0	2.95	0.49	-1.26
	XLOC_002581	ID_2580	12	0	-18.75	-18.02	-22.08
	XLOC_002583	ID_2582	1	0	-17.97	-17.57	-28.73
	XLOC_002585	ID_2584	40	0	0.49	0.18	1.93
	XLOC_002586	ID_2585	12	0	-17.73	-17.64	-20.17
	XLOC_002587	ID_2586	3	0	-7.97	-3.57	-8.25
	XLOC_002588	ID_2587	27	0	0.91	5.88	-4.34
	XLOC_002589	ID_2588	47	0	6.81	6.87	2.38
	XLOC_002590	ID_2589	30	0	5.93	20.99	11.05
	XLOC_002592	ID_2591	45	0	12.84	6.02	4.38
	XLOC_002594	ID_2593	9	0	-27.08	-50.95	-49.77
	XLOC_002596	ID_2595	40	0	0.04	0.13	1.35
	XLOC_002597	ID_2596	0	0	-10.69	-13.81	-9.99
	XLOC_002598	ID_2597	11	0	-7.84	-9.33	-18.04
	XLOC_002599	ID_2598	40	0	0.47	0.34	5.69
	XLOC_002600	ID_2599	49	0	26.77	36.37	23.77
	XLOC_002602	ID_2601	1	0	-8.96	-10.27	-12.78
	XLOC_002604	ID_2603	40	0	0.22	1.42	3.89
	XLOC_002606	ID_2605	35	0	2.21	0.26	0.14
	XLOC_002610	ID_2609	34	0	2.23	0.28	-5.27
	XLOC_002612	ID_2611	35	0	369.81	-13.45	-17.82
	XLOC_002613	ID_2612	15	0	-2.48	-0.43	-5.04
	XLOC_002614	ID_2613	1	0	-20.65	-16.84	-29.82
	XLOC_002615	ID_2614	45	0	1.33	0.48	0.35
	XLOC_002616	ID_2615	46	0	6.81	1.89	5.77
	XLOC_002617	ID_2616	12	0	-27.96	-27.97	-28.22
	XLOC_002618	ID_2617	12	0	-120.73	-138.5	-143.12
	XLOC_002619	ID_2618	44	0	77.9	25.8	9.43
	XLOC_002620	ID_2619	1	0	-9.55	-8.44	-11.15
	XLOC_002621	ID_2620	42	0	63.71	127.79	272.96
	XLOC_002622	ID_2621	40	0	6.72	10.9	36.04
	XLOC_002623	ID_2622	40	0	0.34	0.81	7.41
	XLOC_002624	ID_2623	18	0	-3.25	3.58	21.53
	XLOC_002626	ID_2625	48	0	17.39	24.53	29.84
	XLOC_002627	ID_2626	42	0	25.91	68.9	103.79
	XLOC_002629	ID_2628	40	0	0.68	2.98	8.67
	XLOC_002630	ID_2629	2	0	-6.8	-6.24	-4.77
	XLOC_002631	ID_2630	30	0	-2.52	17.97	12.46
	XLOC_002632	ID_2631	12	0	-8.3	-9.81	-11
	XLOC_002634	ID_2633	12	0	-18.95	-19.81	-20.6
	XLOC_002635	ID_2634	1	0	-9.13	-8.55	-15.69
	XLOC_002636	ID_2635	19	0	-7.15	4.07	-9.26
	XLOC_002637	ID_2636	40	0	0.24	0.24	3.65
	XLOC_002640	ID_2639	49	0	7.78	10.37	8.97
	XLOC_002641	ID_2640	12	0	-20.16	-20.23	-21.9
	XLOC_002642	ID_2641	48	0	6.2	8.07	10.63
	XLOC_002643	ID_2642	12	0	-22.64	-21.34	-22.85
	XLOC_002644	ID_2643	1	0	-42.22	-49.77	-58.34
	XLOC_002645	ID_2644	42	0	7.72	13.05	25.59
	XLOC_002646	ID_2645	12	0	-20.94	-22.82	-21.65
	XLOC_002647	ID_2646	40	0	0.06	0.57	5.73
	XLOC_002648	ID_2647	49	0	17.28	19.14	16.42
	XLOC_002649	ID_2648	40	0	0.02	0.34	7.54
	XLOC_002650	ID_2649	23	0	7.45	-20.36	-20.81
	XLOC_002652	ID_2651	46	0	2.49	1.8	2.93
	XLOC_002653	ID_2652	12	0	-5.56	-5.79	-5.92
	XLOC_002654	ID_2653	49	0	6.48	10.57	8.99
	XLOC_002656	ID_2655	40	0	0.14	0.35	6.43
	XLOC_002657	ID_2656	40	0	0.24	0.63	7.56
	XLOC_002658	ID_2657	36	0	2.74	0.67	2.72
	XLOC_002659	ID_2658	49	0	9.83	20.15	13.85
	XLOC_002660	ID_2659	12	0	-10.39	-11.77	-13.05
	XLOC_002662	ID_2661	15	0	-3.97	0.6	-5.59
	XLOC_002663	ID_2662	39	0	92.5	81.71	0.63
	XLOC_002664	ID_2663	43	0	1.26	0.37	0.81
	XLOC_002667	ID_2666	40	0	1.4	0.57	3.94
	XLOC_002668	ID_2667	12	0	-20.41	-19.21	-21.6
	XLOC_002669	ID_2668	13	0	-1.97	-2.57	-0.5
	XLOC_002670	ID_2669	12	0	-19.53	-18.6	-19.46
	XLOC_002671	ID_2670	30	0	0.2	1.03	0.78
	XLOC_002672	ID_2671	27	0	4.4	16.95	-13.28
	XLOC_002674	ID_2673	23	0	-0.55	-1.93	-1.93
	XLOC_002675	ID_2674	47	0	54.44	40.77	28.86
	XLOC_002676	ID_2675	9	0	-18.5	-32.34	-47.2
	XLOC_002677	ID_2676	47	0	6	4.89	3.15
	XLOC_002678	ID_2677	49	0	14.58	38.71	26.12
	XLOC_002679	ID_2678	47	0	259.29	221.44	216.34
	XLOC_002680	ID_2679	44	0	2.49	1.47	0.46
	XLOC_002682	ID_2681	40	0	0.05	0.35	4.08
	XLOC_002683	ID_2682	43	0	1.87	0.31	0.86
	XLOC_002685	ID_2684	1	0	-8.29	-8.72	-12.22
	XLOC_002686	ID_2685	40	0	0.17	0.63	16.2
	XLOC_002687	ID_2686	12	0	-33.55	-25.67	-27.07
	XLOC_002688	ID_2687	35	0	1.76	-0.18	-0.18
	XLOC_002689	ID_2688	12	0	-24.12	-27.85	-30.71
	XLOC_002690	ID_2689	9	0	-33.42	-55.04	-61.09
	XLOC_002693	ID_2692	40	0	0.1	0.89	13.42
	XLOC_002695	ID_2694	49	0	8.18	10.18	8.7
	XLOC_002696	ID_2695	40	0	15.62	73.3	182.3
	XLOC_002697	ID_2696	29	0	0.39	1.65	1.58
	XLOC_002699	ID_2698	38	0	8.86	5.78	-3.84
	XLOC_002700	ID_2699	42	0	29.25	51.09	66.67
	XLOC_002701	ID_2700	12	0	-12.62	-12.99	-12.02
	XLOC_002703	ID_2702	9	0	-10.24	-18.43	-19.42
	XLOC_002707	ID_2706	48	0	29.08	38.04	48.41
	XLOC_002708	ID_2707	19	0	-3.54	5.94	-5.19
	XLOC_002709	ID_2708	49	0	16.51	38.87	26.71
	XLOC_002710	ID_2709	49	0	40.5	84.48	60
	XLOC_002712	ID_2711	39	0	42.79	39.21	10.36
	XLOC_002713	ID_2712	17	0	-10.93	-0.83	-0.17
	XLOC_002714	ID_2713	18	0	-2.09	12.98	60.8
	XLOC_002715	ID_2714	42	0	50.98	98.78	202.83
	XLOC_002717	ID_2716	12	0	-19.59	-19.04	-22.91
	XLOC_002718	ID_2717	12	0	-1.72	-2.07	-2.07
	XLOC_002719	ID_2718	35	0	15.58	1.79	1.86
	XLOC_002720	ID_2719	12	0	-15.11	-11.53	-14.84
	XLOC_002722	ID_2721	29	0	0.43	11.52	11.16
	XLOC_002723	ID_2722	3	0	-33.85	-20.03	-36.64
	XLOC_002724	ID_2723	12	0	-7.48	-8.08	-8.78
	XLOC_002725	ID_2724	12	0	-17.8	-20.61	-21.03
	XLOC_002726	ID_2725	11	0	-12.43	-8.22	-32.91
	XLOC_002727	ID_2726	12	0	-2.95	-2.89	-2.21
	XLOC_002728	ID_2727	13	0	-9.07	-7.72	1.2
	XLOC_002729	ID_2728	44	0	22.01	14.25	-2.62
	XLOC_002731	ID_2730	12	0	-8.99	-9.01	-7.01
	XLOC_002733	ID_2732	12	0	-28.5	-23.03	-27
	XLOC_002734	ID_2733	49	0	8.8	16.78	11.41
	XLOC_002736	ID_2735	12	0	-59.52	-60.89	-47.92
	XLOC_002737	ID_2736	12	0	-80.07	-81.69	-91
	XLOC_002738	ID_2737	42	0	36.35	63.23	90.1
	XLOC_002739	ID_2738	41	0	13.33	19.17	5.74
	XLOC_002740	ID_2739	40	0	1.23	2.06	6.59
	XLOC_002741	ID_2740	12	0	-18	-17.56	-18.31
	XLOC_002742	ID_2741	18	0	-0.97	-0.01	3.85
	XLOC_002743	ID_2742	12	0	-4.42	-6.22	-6.45
	XLOC_002745	ID_2744	48	0	89.75	115.09	151.52
	XLOC_002746	ID_2745	40	0	0.28	0.24	3.02
	XLOC_002747	ID_2746	40	0	0.08	0.08	1.5
	XLOC_002748	ID_2747	32	0	5.33	-8.59	-0.6
	XLOC_002749	ID_2748	49	0	4.17	5.14	4.57
	XLOC_002750	ID_2749	40	0	20.11	31.6	107.5
	XLOC_002751	ID_2750	12	0	-23.65	-23.19	-23.08
	XLOC_002752	ID_2751	12	0	-23.74	-19.06	-18.45
	XLOC_002754	ID_2753	44	0	4.88	1.96	-0.78
	XLOC_002755	ID_2754	32	0	17.24	-30.57	-13.53
	XLOC_002756	ID_2755	35	0	10	0.4	1.58
	XLOC_002757	ID_2756	40	0	0.1	0.28	1.16
	XLOC_002758	ID_2757	12	0	-27.35	-28.95	-28.86
	XLOC_002759	ID_2758	12	0	-36.74	-37.6	-44.46
	XLOC_002763	ID_2762	25	0	13.2	-30.88	35.72
	XLOC_002765	ID_2764	12	0	-18.72	-17.27	-18.27
	XLOC_002767	ID_2766	18	0	-5.18	21.76	46.51
	XLOC_002768	ID_2767	20	0	-15.33	11.55	-0.92
	XLOC_002769	ID_2768	42	0	0.47	5.41	10.52
	XLOC_002770	ID_2769	3	0	-14.99	-10.29	-15.9
	XLOC_002773	ID_2772	12	0	-1.5	-1.33	-1.26
	XLOC_002774	ID_2773	2	0	-0.99	-1.07	-0.75
	XLOC_002775	ID_2774	12	0	-60.49	-67.99	-72.92
	XLOC_002776	ID_2775	35	0	19.01	-5.95	-3.03
	XLOC_002778	ID_2777	35	0	57.2	8.23	6.1
	XLOC_002779	ID_2778	35	0	27.84	8.31	4.48
	XLOC_002781	ID_2780	47	0	6.41	5.55	2.94
	XLOC_002782	ID_2781	29	0	0.28	1.41	1.37
	XLOC_002783	ID_2782	40	0	0.12	0.14	1.6
	XLOC_002784	ID_2783	40	0	0.3	0.25	2.37
	XLOC_002785	ID_2784	47	0	5.57	5.92	2.51
	XLOC_002788	ID_2787	47	0	20.65	22.12	9.28
	XLOC_002792	ID_2791	40	0	0.56	0.74	19.33
	XLOC_002793	ID_2792	40	0	0.12	0.17	4.33
	XLOC_002795	ID_2794	15	0	-8.21	-2.39	-14.8
	XLOC_002796	ID_2795	6	0	-4.84	0.86	-1.44
	XLOC_002797	ID_2796	38	0	2.16	3.25	-2.57
	XLOC_002798	ID_2797	40	0	1.1	2.56	6.94
	XLOC_002801	ID_2800	37	0	0.63	0	2.51
	XLOC_002802	ID_2801	12	0	-12.26	-10.07	-11.75
	XLOC_002803	ID_2802	38	0	1.29	1.44	-1.52
	XLOC_002805	ID_2804	46	0	1.81	1.29	1.61
	XLOC_002806	ID_2805	12	0	-11.66	-8.37	-9.44
	XLOC_002807	ID_2806	1	0	-13.92	-14.06	-17.97
	XLOC_002808	ID_2807	16	0	-1.3	-0.31	-1.05
	XLOC_002809	ID_2808	41	0	14.8	25.24	0.06
	XLOC_002810	ID_2809	14	0	-0.63	-0.76	1.65
	XLOC_002812	ID_2811	12	0	-7.96	-10.34	-10.8
	XLOC_002814	ID_2813	45	0	78.8	40.51	24.31
	XLOC_002815	ID_2814	12	0	-47.87	-48.33	-52.11
	XLOC_002817	ID_2816	5	0	-7.63	-2.35	0.89
	XLOC_002820	ID_2819	12	0	-18.65	-20.09	-16.87
	XLOC_002821	ID_2820	21	0	-1.83	2.03	3.98
	XLOC_002822	ID_2821	4	0	-50.53	-35.41	-31.19
	XLOC_002823	ID_2822	11	0	-3.98	-10.61	-39.3
	XLOC_002824	ID_2823	9	0	-6.19	-8.13	-12.87
	XLOC_002825	ID_2824	20	0	-1.99	1.72	0.52
	XLOC_002826	ID_2825	1	0	-1.62	-1.42	-1.88
	XLOC_002827	ID_2826	1	0	-3.57	-3.92	-4.84
	XLOC_002828	ID_2827	11	0	-2.3	-2.08	-10.62
	XLOC_002829	ID_2828	11	0	-17.15	-13.2	-41.79
	XLOC_002830	ID_2829	12	0	-27.34	-25.93	-28.36
	XLOC_002831	ID_2830	47	0	12.71	13.3	8.03
	XLOC_002832	ID_2831	45	0	218.28	142.56	96.65
	XLOC_002833	ID_2832	35	0	34.43	4.88	0.56
	XLOC_002834	ID_2833	11	0	-2.02	-5.1	-14.69
	XLOC_002836	ID_2835	40	0	0.06	0.19	5.46
	XLOC_002838	ID_2837	12	0	-57.95	-63.65	-66.74
	XLOC_002839	ID_2838	12	0	-34.41	-38.34	-40.56
	XLOC_002840	ID_2839	40	0	0.97	2.65	13.19
	XLOC_002841	ID_2840	12	0	-708.55	-777.17	-846.15
	XLOC_002842	ID_2841	48	0	7.26	7.67	10.15
	XLOC_002843	ID_2842	12	0	-66.69	-76.26	-81.22
	XLOC_002845	ID_2844	40	0	0.08	0.42	7.23
	XLOC_002846	ID_2845	12	0	-17.24	-14.57	-17.3
	XLOC_002848	ID_2847	35	0	9.21	0.41	0.97
	XLOC_002849	ID_2848	12	0	-14.3	-14.38	-15.88
	XLOC_002851	ID_2850	12	0	-642.13	-691.55	-724.39
	XLOC_002853	ID_2852	5	0	-5.22	-1.65	0.75
	XLOC_002854	ID_2853	18	0	-0.01	0.35	5
	XLOC_002855	ID_2854	12	0	-37.01	-34.78	-34.19
	XLOC_002856	ID_2855	40	0	0.03	0.16	4.52
	XLOC_002857	ID_2856	42	0	2.19	15.55	30.27
	XLOC_002858	ID_2857	29	0	2.09	13.88	18.32
	XLOC_002859	ID_2858	49	0	8.57	17.55	10.17
	XLOC_002860	ID_2859	35	0	10.17	0.2	0.12
	XLOC_002862	ID_2861	28	0	0.71	5.08	0.86
	XLOC_002864	ID_2863	35	0	43.16	5.67	-4.12
	XLOC_002865	ID_2864	42	0	0.25	1.4	2.56
	XLOC_002866	ID_2865	3	0	-2.99	-1.62	-3.77
	XLOC_002867	ID_2866	29	0	14.67	43.82	39.59
	XLOC_002869	ID_2868	48	0	8.96	9.24	12.45
	XLOC_002871	ID_2870	14	0	-1.38	-0.66	1.01
	XLOC_002873	ID_2872	34	0	23.79	-38.17	-77.97
	XLOC_002877	ID_2876	40	0	0.31	1.62	4.85
	XLOC_002878	ID_2877	12	0	-14.51	-14.9	-15.09
	XLOC_002879	ID_2878	49	0	42	46.29	43.15
	XLOC_002880	ID_2879	12	0	-4.45	-5	-5.17
	XLOC_002881	ID_2880	12	0	-9.62	-10.85	-12.09
	XLOC_002883	ID_2882	12	0	-19.62	-20.63	-20.33
	XLOC_002885	ID_2884	47	0	54.79	77.85	27.73
	XLOC_002886	ID_2885	31	0	2.21	-2.88	-4.43
	XLOC_002890	ID_2889	28	0	1.33	17.73	-2.89
	XLOC_002891	ID_2890	42	0	1.35	2.25	3.81
	XLOC_002892	ID_2891	40	0	7.81	6.57	20.81
	XLOC_002895	ID_2894	12	0	-31.9	-29.42	-36.66
	XLOC_002896	ID_2895	12	0	-108.96	-113.7	-118.9
	XLOC_002897	ID_2896	40	0	0.37	2.17	54.21
	XLOC_002899	ID_2898	9	0	-1.27	-2.25	-2.84
	XLOC_002901	ID_2900	11	0	-5.92	-4.44	-11.75
	XLOC_002902	ID_2901	49	0	34.16	39.34	26.7
	XLOC_002903	ID_2902	49	0	12.63	33.91	15.16
	XLOC_002904	ID_2903	49	0	3.77	6.84	4.31
	XLOC_002905	ID_2904	40	0	0.28	0.88	4.28
	XLOC_002906	ID_2905	1	0	-1.68	-1.35	-2.61
	XLOC_002907	ID_2906	35	0	1.2	-0.13	0.15
	XLOC_002909	ID_2908	29	0	7.67	23.69	23.44
	XLOC_002915	ID_2914	45	0	3.59	1.15	1.08
	XLOC_002916	ID_2915	42	0	0.13	0.7	1.09
	XLOC_002922	ID_2921	18	0	0	0.53	2.64
	XLOC_002924	ID_2923	23	0	-11.46	-36.91	-37.59
	XLOC_002926	ID_2925	44	0	19.07	6.26	3.23
	XLOC_002927	ID_2926	49	0	1.2	1.67	1.4
	XLOC_002930	ID_2929	40	0	0.07	0.12	11.32
	XLOC_002931	ID_2930	45	0	9.63	6.85	5.97
	XLOC_002934	ID_2933	21	0	-1.57	2.96	3.9
	XLOC_002935	ID_2934	12	0	-13.07	-11.94	-13.97
	XLOC_002937	ID_2936	18	0	-0.12	0.02	4.77
	XLOC_002938	ID_2937	40	0	0.01	0.14	1.05
	XLOC_002939	ID_2938	48	0	13.18	11.48	14.52
	XLOC_002941	ID_2940	18	0	-0.17	-0.02	0.89
	XLOC_002942	ID_2941	18	0	-0.11	0.56	26.79
	XLOC_002943	ID_2942	13	0	-2.68	-2.28	-0.57
	XLOC_002944	ID_2943	40	0	8.63	13.87	61.97
	XLOC_002945	ID_2944	29	0	0.91	4.16	3.42
	XLOC_002946	ID_2945	11	0	-2.24	-9.58	-22.84
	XLOC_002947	ID_2946	44	0	114.14	49.25	20.42
	XLOC_002948	ID_2947	45	0	109.45	75.83	54.49
	XLOC_002949	ID_2948	49	0	13.12	19.58	15.74
	XLOC_002950	ID_2949	48	0	13.53	17.82	26.42
	XLOC_002951	ID_2950	40	0	0.1	0.37	1.17
	XLOC_002952	ID_2951	29	0	12.22	44.53	46.77
	XLOC_002953	ID_2952	21	0	-2.02	4.65	5.37
	XLOC_002954	ID_2953	47	0	16.11	14.34	10.53
	XLOC_002955	ID_2954	31	0	3.8	-1.47	-1.32
	XLOC_002956	ID_2955	49	0	7.56	7.52	7.03
	XLOC_002957	ID_2956	42	0	3.55	15.07	35.21
	XLOC_002958	ID_2957	42	0	21.88	33.7	40.41
	XLOC_002959	ID_2958	19	0	-9.45	5.06	-6.95
	XLOC_002960	ID_2959	40	0	0.89	3.07	9.41
	XLOC_002961	ID_2960	36	0	139.77	27.55	146.88
	XLOC_002962	ID_2961	0	0	-8.01	-10.04	-6.79
	XLOC_002963	ID_2962	11	0	-12.65	-13.38	-28.15
	XLOC_002964	ID_2963	12	0	-4.54	-4.28	-4.23
	XLOC_002965	ID_2964	40	0	0.16	0.56	11.04
	XLOC_002966	ID_2965	1	0	-9.96	-12.93	-16.33
	XLOC_002967	ID_2966	42	0	3.83	9.31	9.1
	XLOC_002968	ID_2967	5	0	-4.98	-2.53	0.33
	XLOC_002969	ID_2968	18;40	0	0	0.11	1.92
	XLOC_002970	ID_2969	40	0	0.78	3.6	14.35
	XLOC_002972	ID_2971	40	0	0.09	0.43	12.18
	XLOC_002973	ID_2972	40	0	6.97	3.76	25.4
	XLOC_002974	ID_2973	40	0	0.36	2.8	18.97
	XLOC_002975	ID_2974	37	0	1.17	0.22	2.38
	XLOC_002976	ID_2975	12	0	-38.35	-42.09	-48.38
	XLOC_002977	ID_2976	12	0	-2033.12	-2193.28	-2496.38
	XLOC_002979	ID_2978	4	0	-7.76	-4.84	-3.32
	XLOC_002980	ID_2979	5	0	-1.95	-0.89	0.34
	XLOC_002981	ID_2980	29	0	1.23	4.88	3.86
	XLOC_002982	ID_2981	18	0	-9.43	-2.38	34.34
	XLOC_002983	ID_2982	4	0	-5.69	-2.89	-2.18
	XLOC_002984	ID_2983	18	0	-0.46	2.63	20.68
	XLOC_002985	ID_2984	42	0	2.9	14.31	29.16
	XLOC_002986	ID_2985	29	0	0.45	1.53	1.73
	XLOC_002987	ID_2986	12	0	-75.26	-78.78	-82.26
	XLOC_002988	ID_2987	29	0	18.53	45.33	42.98
	XLOC_002989	ID_2988	49	0	19.3	36.4	17.35
	XLOC_002991	ID_2990	42	0	0.18	1.39	2.42
	XLOC_002992	ID_2991	12	0	-18.32	-21.02	-22.06
	XLOC_002993	ID_2992	0	0	-2.63	-3.16	-2.33
	XLOC_002994	ID_2993	41	0	3.96	6.32	-0.5
	XLOC_002995	ID_2994	12	0	-13.28	-15.85	-16.38
	XLOC_002998	ID_2997	4	0	-9.65	-6.54	-6.72
	XLOC_003000	ID_2999	35	0	26.78	-0.72	0.69
	XLOC_003001	ID_3000	26	0	-0.2	-2.61	-18.17
	XLOC_003002	ID_3001	0	0	-24.08	-35.65	-29.74
	XLOC_003004	ID_3003	35	0	29.8	-8.21	-3.68
	XLOC_003005	ID_3004	31	0	18.39	-8.72	-5.28
	XLOC_003006	ID_3005	4	0	-14.71	-10.38	-10.76
	XLOC_003007	ID_3006	40	0	0.24	1.03	20.01
	XLOC_003008	ID_3007	40	0	0.25	1.05	31.5
	XLOC_003009	ID_3008	12	0	-1.67	-1.64	-1.76
	XLOC_003010	ID_3009	18	0	-0.06	0.39	6.57
	XLOC_003011	ID_3010	35	0	88.12	-4.68	-9.75
	XLOC_003012	ID_3011	1	0	-2.36	-2.31	-3.9
	XLOC_003013	ID_3012	12	0	-14.98	-14.23	-14.29
	XLOC_003016	ID_3015	0	0	-4.61	-7.71	-6.37
	XLOC_003017	ID_3016	49	0	7.03	8.84	4.99
	XLOC_003018	ID_3017	44	0	57.58	9.44	-15.81
	XLOC_003019	ID_3018	12	0	-16.54	-13.43	-16.73
	XLOC_003020	ID_3019	41	0	7.35	21.83	-8.05
	XLOC_003021	ID_3020	12	0	-31.58	-34.26	-35.61
	XLOC_003022	ID_3021	12	0	-64.23	-63.7	-74.01
	XLOC_003023	ID_3022	40	0	0.15	0.9	20.14
	XLOC_003024	ID_3023	8	0	-1.2	-5.09	-1.49
	XLOC_003025	ID_3024	49	0	3.31	5.27	5.24
	XLOC_003026	ID_3025	39	0	7.15	9.39	2.13
	XLOC_003029	ID_3028	40	0	0.26	0.1	1.57
	XLOC_003030	ID_3029	0	0	-1.19	-1.82	-1.67
	XLOC_003031	ID_3030	49	0	33.72	45.24	32.49
	XLOC_003032	ID_3031	40	0	0.16	-0.15	3.43
	XLOC_003034	ID_3033	40	0	0	0	3.53
	XLOC_003038	ID_3037	12	0	-3.08	-3.53	-3.59
	XLOC_003040	ID_3039	36	0	13.21	2.83	10.41
	XLOC_003041	ID_3040	34	0	24.87	-7.18	-52.27
	XLOC_003042	ID_3041	44	0	2.67	1.27	0.24
	XLOC_003043	ID_3042	48	0	47.52	59.63	78.31
	XLOC_003044	ID_3043	40	0	0.07	0.09	2.7
	XLOC_003046	ID_3045	44	0	2.51	1.74	-0.47
	XLOC_003047	ID_3046	49	0	74.22	93.59	59.6
	XLOC_003051	ID_3050	42	0	23.88	49.36	50.54
	XLOC_003052	ID_3051	41	0	302.7	682.36	217.11
	XLOC_003053	ID_3052	2	0	-17.7	-16.47	-5.78
	XLOC_003054	ID_3053	40	0	1	0.88	9.47
	XLOC_003055	ID_3054	40	0	0.45	0.24	6.29
	XLOC_003056	ID_3055	28	0	1.68	7.23	1.81
	XLOC_003057	ID_3056	0	0	-1.22	-1.73	-1.33
	XLOC_003058	ID_3057	42	0	10.67	24.28	24.74
	XLOC_003059	ID_3058	42	0	11.53	69.85	110.15
	XLOC_003060	ID_3059	9	0	-11.01	-21.05	-24.23
	XLOC_003061	ID_3060	40	0	0.11	0.19	1.86
	XLOC_003062	ID_3061	39	0	27.04	20.52	-3.61
	XLOC_003063	ID_3062	12	0	-20.31	-22.45	-22.25
	XLOC_003064	ID_3063	4	0	-19.33	-8.66	-7.12
	XLOC_003065	ID_3064	40	0	0.16	0.41	6.55
	XLOC_003066	ID_3065	40	0	0.17	0.27	3.81
	XLOC_003068	ID_3067	48	0	115.72	95.6	157.46
	XLOC_003069	ID_3068	22	0	-1.02	-7.58	-4.34
	XLOC_003070	ID_3069	12	0	-26.51	-27.53	-31.72
	XLOC_003072	ID_3071	23	0	-0.46	-2.01	-2.06
	XLOC_003073	ID_3072	38	0	14.32	7.84	-7.64
	XLOC_003076	ID_3075	26	0	-0.41	0.46	-7.12
	XLOC_003077	ID_3076	49	0	4.66	8.82	5.75
	XLOC_003079	ID_3078	12	0	-1.57	-1.34	-1.18
	XLOC_003080	ID_3079	42	0	4.03	8.22	9.69
	XLOC_003081	ID_3080	12	0	-25.67	-22.31	-24.38
	XLOC_003082	ID_3081	1	0	-9.73	-13.19	-17.09
	XLOC_003083	ID_3082	34	0	1.25	-0.86	-2.49
	XLOC_003084	ID_3083	39	0	12.45	14.78	-0.45
	XLOC_003085	ID_3084	42	0	6.59	12.28	15.66
	XLOC_003087	ID_3086	40	0	0	0.04	2.55
	XLOC_003088	ID_3087	40	0	0.01	0.32	1.68
	XLOC_003090	ID_3089	40	0	0.08	0.27	3.01
	XLOC_003092	ID_3091	40	0	0.03	0.36	3.04
	XLOC_003093	ID_3092	45	0	14.38	8.56	6.04
	XLOC_003094	ID_3093	42	0	0.68	1.19	1.31
	XLOC_003095	ID_3094	20	0	-0.64	1.13	-0.01
	XLOC_003096	ID_3095	23	0	-1.36	-38.28	-52.75
	XLOC_003098	ID_3097	12	0	-13.65	-17.07	-16.14
	XLOC_003099	ID_3098	35	0	47.65	0.44	0.59
	XLOC_003100	ID_3099	18	0	-11.86	31.7	654.34
	XLOC_003101	ID_3100	40	0	0	0.17	1.17
	XLOC_003102	ID_3101	18	0	0	0.25	4.25
	XLOC_003103	ID_3102	18	0	0	0.3	1.43
	XLOC_003106	ID_3105	12	0	-26.98	-30.84	-31.56
	XLOC_003107	ID_3106	49	0	3.98	10.33	6.91
	XLOC_003108	ID_3107	12	0	-63.32	-69.59	-74.65
	XLOC_003109	ID_3108	6	0	-6.04	-0.93	-2.37
	XLOC_003112	ID_3111	1	0	-26.25	-27.39	-39.07
	XLOC_003113	ID_3112	12	0	-24.34	-27.65	-28.96
	XLOC_003114	ID_3113	47	0	17.05	17.49	8.51
	XLOC_003115	ID_3114	44	0	1.08	0.27	-0.38
	XLOC_003117	ID_3116	44	0	41.81	21.19	-2.33
	XLOC_003118	ID_3117	9	0	-5.01	-8.86	-14.34
	XLOC_003119	ID_3118	30	0	0.61	8.35	2.94
	XLOC_003120	ID_3119	40	0	0.15	0.18	1.17
	XLOC_003121	ID_3120	40	0	0.16	0.01	1.07
	XLOC_003127	ID_3126	40	0	0.29	1.64	8.02
	XLOC_003128	ID_3127	16	0	-1.98	-0.46	-2.61
	XLOC_003133	ID_3132	29	0	0.08	1.3	1.01
	XLOC_003135	ID_3134	18	0	-0.16	-0.09	2.09
	XLOC_003139	ID_3138	18	0	-0.84	1.01	3.67
	XLOC_003140	ID_3139	28	0	0	1.24	0.2
	XLOC_003141	ID_3140	40	0	0	0	92.37
	XLOC_003145	ID_3144	42	0	0	0.86	1.88
	XLOC_003146	ID_3145	18	0	0	0.29	1.14
	XLOC_003149	ID_3148	12	0	-1.3	-1.25	-1.42
	XLOC_003150	ID_3149	12	0	-2.16	-2.16	-2.16
	XLOC_003151	ID_3150	40	0	0.36	0.26	1.2
	XLOC_003153	ID_3152	18	0	0	1.45	7.06
	XLOC_003154	ID_3153	30	0	0.29	2.07	1.31
	XLOC_003155	ID_3154	28	0	0.33	1.1	0.27
	XLOC_003157	ID_3156	30	0	1.02	4.63	1.64
	XLOC_003160	ID_3159	18;40	0	0	0	3.45
	XLOC_003162	ID_3161	35	0	1.42	0.07	0.34
	XLOC_003170	ID_3169	40	0	0.47	0.19	1.87
	XLOC_003171	ID_3170	39	0	3.88	4.3	0.41
	XLOC_003172	ID_3171	45	0	1.28	1.06	1.04
	XLOC_003173	ID_3172	35	0	5.55	0	1.12
	XLOC_003175	ID_3174	40	0	1.04	0.69	1.85
	XLOC_003186	ID_3185	42	0	0	2.75	5.36
	XLOC_003191	ID_3190	31	0	4.5	-2.73	-2.73
	XLOC_003192	ID_3191	29	0	-0.17	0.96	1.66
	XLOC_003195	ID_3194	40	0	0.65	0.63	1.93
	XLOC_003196	ID_3195	29	0	0.26	1.12	1.1
	XLOC_003197	ID_3196	29	0	0.46	1.26	1.11
	XLOC_003199	ID_3198	12	0	-6.25	-9.34	-9.34
	XLOC_003200	ID_3199	37	0	0.77	0.09	1.42
	XLOC_003202	ID_3201	35	0	2.31	0.27	0.48
	XLOC_003203	ID_3202	35	0	3.2	0.01	0.53
	XLOC_003204	ID_3203	18	0	0	0.36	2.33
	XLOC_003206	ID_3205	35	0	9.27	0.7	0
	XLOC_003208	ID_3207	47	0	3.72	4.84	2.26
	XLOC_003210	ID_3209	18	0	-0.04	-0.05	3.85
	XLOC_003211	ID_3210	40	0	0.06	0.09	1.05
	XLOC_003212	ID_3211	40	0	0.81	0.67	6.58
	XLOC_003214	ID_3213	18;40	0	0	0	1
	XLOC_003216	ID_3215	18	0	0	0	6.95
	XLOC_003225	ID_3224	12	0	-1.16	-1.24	-1.12
	XLOC_003226	ID_3225	37	0	1.03	0.43	2.22
	XLOC_003227	ID_3226	40	0	0	0	1.6
	XLOC_003229	ID_3228	49	0	3.64	7.23	4.11
	XLOC_003233	ID_3232	43	0	6.85	1.23	2.32
	XLOC_003242	ID_3241	42	0	2.33	5.29	7.19
	XLOC_003249	ID_3248	35	0	299.96	57.92	12.74
	XLOC_003250	ID_3249	40	0	0.73	0.95	10.25
	XLOC_003257	ID_3256	40	0	0.47	0.84	2.47
	XLOC_003258	ID_3257	48	0	1.85	2.11	3.69
	XLOC_003261	ID_3260	37	0	6.01	2.46	12.11
	XLOC_003262	ID_3261	42	0	1.28	2.41	2.61
	XLOC_003264	ID_3263	49	0	2.61	3.57	2.58
	XLOC_003265	ID_3264	46	0	3.06	1.83	2.36
	XLOC_003266	ID_3265	42	0	0.14	1.78	3.02
	XLOC_003270	ID_3269	42	0	1.9	6.55	8.47
	XLOC_003276	ID_3275	35	0	1.43	-0.13	0.05
	XLOC_003278	ID_3277	42	0	3.12	5.87	7.97
	XLOC_003279	ID_3278	40	0	0.01	0.06	1.21
	XLOC_003280	ID_3279	44	0	52.6	31.15	2.28
	XLOC_003286	ID_3285	35	0	2.98	0	0
	XLOC_003290	ID_3289	46	0	1.1	0.46	0.89
	XLOC_003291	ID_3290	35	0	1.85	0.44	0.21
	XLOC_003300	ID_3299	35	0	3.29	0.34	0.44
	XLOC_003314	ID_3313	18	0	-1.77	-1.24	4.82
	XLOC_003315	ID_3314	12	0	-25.71	-26.22	-27.64
	XLOC_003316	ID_3315	14	0	-0.92	-0.74	1.15
	XLOC_003318	ID_3317	5	0	-4.77	-2.55	0.36
	XLOC_003319	ID_3318	30	0	2.93	8.61	3.39
	XLOC_003320	ID_3319	40	0	41.5	72.86	154.82
	XLOC_003321	ID_3320	40	0	1.04	3.52	17.77
	XLOC_003322	ID_3321	12	0	-12.13	-12.99	-12.22
	XLOC_003326	ID_3325	0	0	-2.3	-3.44	-2.08
	XLOC_003327	ID_3326	28	0	0.46	1.38	0.48
	XLOC_003329	ID_3328	36	0	1.05	0.23	1.27
	XLOC_003331	ID_3330	12	0	-11	-12.77	-13.91
	XLOC_003332	ID_3331	21	0	-2.24	4.75	3.28
	XLOC_003333	ID_3332	12	0	-2.35	-3.62	-3.62
	XLOC_003334	ID_3333	3	0	-6.62	-4.41	-7.59
	XLOC_003335	ID_3334	44	0	21.85	13.18	1.58
	XLOC_003339	ID_3338	35	0	19.09	-3.75	-9.11
	XLOC_003341	ID_3340	35	0	1.41	0.03	0.08
	XLOC_003343	ID_3342	35	0	75.41	-3.46	-16.59
	XLOC_003344	ID_3343	45	0	4.55	1.15	1.76
	XLOC_003349	ID_3348	18	0	0	0	1.29
	XLOC_003350	ID_3349	37	0	0.41	0	1.07
	XLOC_003355	ID_3354	3	0	-5.37	-4.07	-5.93
	XLOC_003356	ID_3355	9	0	-0.63	-0.76	-1.41
	XLOC_003357	ID_3356	12	0	-2.37	-2.75	-2.62
	XLOC_003364	ID_3363	37	0	1.36	0.42	3.73
	XLOC_003368	ID_3367	1	0	-10.49	-11.95	-21.81
	XLOC_003369	ID_3368	12	0	-8.26	-8.66	-8.7
	XLOC_003370	ID_3369	2	0	-5.29	-4.13	-3.28
	XLOC_003371	ID_3370	3	0	-7.85	-3.64	-9.46
	XLOC_003372	ID_3371	23	0	3.27	-21.81	-26.79
	XLOC_003373	ID_3372	23	0	-0.21	-3.15	-3.99
	XLOC_003374	ID_3373	11	0	-6.18	-8.39	-16.53
	XLOC_003375	ID_3374	15	0	-11.42	-4.83	-26.19
	XLOC_003376	ID_3375	1	0	-52.65	-71.54	-76.88
	XLOC_003377	ID_3376	43	0	4.65	1.01	2.91
	XLOC_003378	ID_3377	1	0	-29.29	-30.18	-37.41
	XLOC_003379	ID_3378	15	0	-35.59	22.38	-77.17
	XLOC_003380	ID_3379	41	0	86.99	119.99	24.68
	XLOC_003381	ID_3380	49	0	1.85	3.42	1.95
	XLOC_003382	ID_3381	9	0	-2.03	-3.29	-3.4
	XLOC_003383	ID_3382	40	0	1.36	0.9	4.64
	XLOC_003384	ID_3383	35	0	19.3	0.8	1.27
	XLOC_003385	ID_3384	45	0	1.29	0.46	0.68
	XLOC_003387	ID_3386	45	0	2	1.39	1.02
	XLOC_003388	ID_3387	42	0	1.69	4.61	10.2
	XLOC_003390	ID_3389	48	0	1.47	1.46	1.86
	XLOC_003391	ID_3390	29	0	1.08	3.26	3.01
	XLOC_003392	ID_3391	42	0	1.38	5.81	7.99
	XLOC_003393	ID_3392	12	0	-3.23	-3.49	-3.43
	XLOC_003394	ID_3393	46	0	4.8	3.71	5.04
	XLOC_003396	ID_3395	12	0	-3.41	-3.59	-4.07
	XLOC_003398	ID_3397	45	0	25.98	11.21	8.88
	XLOC_003399	ID_3398	11	0	-31.09	-20.2	-79.32
	XLOC_003400	ID_3399	45	0	2.63	0.88	1.22
	XLOC_003401	ID_3400	49	0	17.84	20.27	15.62
	XLOC_003402	ID_3401	40	0	0.3	1.38	8.62
	XLOC_003403	ID_3402	37	0	3.58	1.08	10.18
	XLOC_003404	ID_3403	12	0	-6.89	-8.26	-7.6
	XLOC_003405	ID_3404	0	0	-7.62	-14.39	-7.97
	XLOC_003408	ID_3407	42	0	3.26	12.07	19.45
	XLOC_003409	ID_3408	41	0	0.44	1.09	0.24
	XLOC_003410	ID_3409	12	0	-31.45	-37.2	-37.56
	XLOC_003411	ID_3410	42	0	35.37	95.63	132.33
	XLOC_003412	ID_3411	40	0	0.35	2.91	13.06
	XLOC_003413	ID_3412	47	0	4.15	5.54	1.67
	XLOC_003414	ID_3413	9	0	-1.41	-3.4	-3.7
	XLOC_003417	ID_3416	40	0	0.2	0.13	3.97
	XLOC_003418	ID_3417	40	0	0.06	0.26	4.26
	XLOC_003420	ID_3419	35	0	2.27	-0.13	-0.32
	XLOC_003421	ID_3420	42	0	6.91	15.9	29.83
	XLOC_003422	ID_3421	40	0	0.06	0.09	2.65
	XLOC_003423	ID_3422	9	0	-3.06	-7.6	-13.12
	XLOC_003424	ID_3423	18	0	-8.82	9.56	23.68
	XLOC_003425	ID_3424	3	0	-12.36	-4.54	-10.6
	XLOC_003426	ID_3425	12	0	-8.56	-7.89	-6.8
	XLOC_003427	ID_3426	12	0	-43.76	-45.04	-46.21
	XLOC_003428	ID_3427	12	0	-19	-19.08	-20.91
	XLOC_003429	ID_3428	1	0	-19.21	-14.32	-22.15
	XLOC_003430	ID_3429	45	0	251.12	130.86	97.1
	XLOC_003431	ID_3430	12	0	-30.99	-39.87	-40.47
	XLOC_003432	ID_3431	12	0	-14.29	-14.14	-15.98
	XLOC_003433	ID_3432	44	0	188	68.94	2.97
	XLOC_003434	ID_3433	29	0	-3.98	12.25	22.69
	XLOC_003435	ID_3434	49	0	61.08	94.93	59.69
	XLOC_003436	ID_3435	42	0	12.78	28.04	35.84
	XLOC_003437	ID_3436	12	0	-3.51	-3.36	-3.55
	XLOC_003438	ID_3437	12	0	-1.49	-1.58	-1.64
	XLOC_003439	ID_3438	1	0	-1.64	-1.94	-2.26
	XLOC_003440	ID_3439	47	0	36.34	29.54	25.16
	XLOC_003443	ID_3442	1	0	-15.7	-18.01	-22.99
	XLOC_003444	ID_3443	40	0	0.11	0.73	13.72
	XLOC_003445	ID_3444	40	0	0.24	0.78	8.31
	XLOC_003446	ID_3445	40	0	0.14	0.29	3.11
	XLOC_003447	ID_3446	34	0	73.17	-72.62	-216.16
	XLOC_003448	ID_3447	12	0	-80.06	-90.02	-97.96
	XLOC_003449	ID_3448	31	0	2.34	-1.33	-1.31
	XLOC_003450	ID_3449	12	0	-5.27	-7.17	-7.04
	XLOC_003451	ID_3450	4	0	-8.14	-4.03	-4.77
	XLOC_003452	ID_3451	12	0	-56.19	-58.94	-63.72
	XLOC_003453	ID_3452	12	0	-13.19	-14.69	-15.12
	XLOC_003455	ID_3454	42	0	6.15	16.46	22.57
	XLOC_003456	ID_3455	1	0	-1.28	-1.25	-2.07
	XLOC_003458	ID_3457	0	0	-3.62	-4.45	-2.96
	XLOC_003459	ID_3458	2	0	-3.67	-3.03	-2.47
	XLOC_003460	ID_3459	12	0	-16.88	-16.65	-18.79
	XLOC_003461	ID_3460	12	0	-27.52	-25.76	-30.4
	XLOC_003462	ID_3461	12	0	-22.89	-23.54	-25.91
	XLOC_003463	ID_3462	12	0	-32.12	-30.46	-32.22
	XLOC_003464	ID_3463	42	0	6.1	30.3	51.8
	XLOC_003465	ID_3464	18;40	0	0	0	1.79
	XLOC_003467	ID_3466	12	0	-42.38	-45.38	-51.69
	XLOC_003468	ID_3467	42	0	4.41	9.22	9.76
	XLOC_003470	ID_3469	3	0	-16.4	-10.7	-14.1
	XLOC_003471	ID_3470	9	0	-6.94	-10.44	-12.49
	XLOC_003472	ID_3471	49	0	10.66	14.95	9.59
	XLOC_003473	ID_3472	12	0	-150.54	-155.31	-154.41
	XLOC_003474	ID_3473	28	0	-0.15	4.83	1.12
	XLOC_003475	ID_3474	40	0	0.07	0.18	1.38
	XLOC_003476	ID_3475	6	0	-8.11	-1.81	-5.66
	XLOC_003477	ID_3476	37	0	4.83	-4.76	15.57
	XLOC_003478	ID_3477	40	0	3.67	4.08	8.12
	XLOC_003479	ID_3478	39	0	2.87	3.38	-0.55
	XLOC_003480	ID_3479	1	0	-69.23	-87.45	-110.13
	XLOC_003481	ID_3480	31	0	7.38	-14.52	-17.15
	XLOC_003482	ID_3481	41	0	19.64	41.09	12.56
	XLOC_003483	ID_3482	12	0	-14.7	-17.31	-16.13
	XLOC_003484	ID_3483	23	0	-0.06	-15.69	-20.23
	XLOC_003485	ID_3484	0	0	-1.81	-4.41	-3.07
	XLOC_003487	ID_3486	12	0	-15.92	-14.59	-17.67
	XLOC_003490	ID_3489	49	0	58.08	59.52	52.06
	XLOC_003491	ID_3490	40	0	0.62	1.1	10.08
	XLOC_003492	ID_3491	29	0	1.16	18.61	17.38
	XLOC_003495	ID_3494	1	0	-16.72	-16.6	-24.16
	XLOC_003496	ID_3495	9	0	-3.68	-6.44	-9.02
	XLOC_003501	ID_3500	31	0	13.85	-5.05	-7.17
	XLOC_003503	ID_3502	37	0	0.37	0	1.44
	XLOC_003504	ID_3503	14	0	-1.71	-1.54	0.9
	XLOC_003505	ID_3504	42	0	51.79	93.3	128.41
	XLOC_003506	ID_3505	12	0	-1.64	-1.71	-1.66
	XLOC_003507	ID_3506	49	0	44.55	86.48	77.73
	XLOC_003508	ID_3507	45	0	13.63	5.16	9.12
	XLOC_003509	ID_3508	13	0	-16.92	-13.68	-3.75
	XLOC_003510	ID_3509	6	0	-19.73	6.17	-8.1
	XLOC_003511	ID_3510	42	0	10.92	22.5	30.97
	XLOC_003512	ID_3511	12	0	-41.27	-33.79	-38.29
	XLOC_003513	ID_3512	1	0	-27.93	-22.14	-33.26
	XLOC_003514	ID_3513	12	0	-36.62	-35.23	-39.55
	XLOC_003515	ID_3514	37	0	0.38	-0.18	1.3
	XLOC_003516	ID_3515	12	0	-39.94	-38.6	-43.86
	XLOC_003517	ID_3516	12	0	-81.42	-93.09	-100.52
	XLOC_003518	ID_3517	5	0	-8.92	-6.61	-1.76
	XLOC_003519	ID_3518	41	0	4.01	13.81	-3.21
	XLOC_003520	ID_3519	7	0	-21.72	13.05	32.86
	XLOC_003521	ID_3520	30	0	0.85	5.81	4.15
	XLOC_003522	ID_3521	1	0	-25.68	-26.63	-38.11
[truncated: 12,129 more rows]
