# Supplementary material for: The functional evolution of collembolan Ubx on the regulation of abdominal appendage formation
Source: Dev Genes Evol. Author manuscript; Available in PMC 2024 Sep 20. (PMC7616481; doi:10.1007/s00427-024-00718-0)
Supplement: Supplementary Data [file EMS197062-supplement-Supplementary_Data.zip › 4-Multiple sequence alignment of Ubx.txt]

>DmUbx_Ib/1-389
-MNSYFEQA-SGFYGHPHQATGMAMGSGGHHDQTASAAA-AAYRGFPLSL--GMSPYANHH-----------
------LQRTTQDS-PYDASI----------TAACNKIYGDG------------AGAYKQDCL---NIKADA
-VNGY--------------KDIWNT---GGSNGGGGGGGGG----------------------GGGGAGGTG
GAGN-ANGGNAANANGQNNPAGGMPVRPSACTPD--SRVG----------------------GYLDTSGGSP
VSHRGGSAGGNVSVSG-----GNGNAGGVQS--GVGVAGAGTAWNANCTISGAAA-----------------
-------------------------QTAAASSLHQA-SNHTFYPWMAIAGECPEDPTKSKIRSDLTQYGGIS
TDMGKRYSESLAGSLLPDWLGTNGL-RRRGRQTYTRYQTLELEKEFHTNHYLTRRRRIEMAHALCLTERQIK
IWFQNRRMKLKKEIQAIKELNEQEKQAQAQKAAAAAAAAAAVQGGHLDQ-------------------
>DmUbx_IVa/1-346
-MNSYFEQA-SGFYGHPHQATGMAMGSGGHHDQTASAAA-AAYRGFPLSL--GMSPYANHH-----------
------LQRTTQDS-PYDASI----------TAACNKIYGDG------------AGAYKQDCL---NIKADA
-VNGY--------------KDIWNT---GGSNGGGGGGGGG----------------------GGGGAGGTG
GAGN-ANGGNAANANGQNNPAGGMPVRPSACTPD--SRVG----------------------GYLDTSGGSP
VSHRGGSAGGNVSVSG-----GNGNAGGVQS--GVGVAGAGTAWNANCTISGAAA-----------------
-------------------------QTAAASSLHQA-SNHTFYPWMAIA-----------------------
--------------------GTNGL-RRRGRQTYTRYQTLELEKEFHTNHYLTRRRRIEMAHALCLTERQIK
IWFQNRRMKLKKEIQAIKELNEQEKQAQAQKAAAAAAAAAAVQGGHLDQ-------------------
>BdUbx/1-362
-MNSYFEQASAGFYGHPHQTSGMTMSTGGHHDQTATAAA-AAYRGFPLSL--GMSPYANHH-----------
------LQRTTQDS-PYDASI----------TAACNKIYSDG--------------AYKQDCL---NIKADS
VVNGY--------------KDIWNT----SANGASGGGGSG----------------------GGGGSGG--
-------GSNGSNNNGQNNPAGGMPVRPSACTPD--SRVG----------------------GYLDTSGGSP
VSHRGGSGGGSGGTGGGVVGAGQGGAGGVGSVGGVGVGGAGTAWNANCTISGAAA-----------------
--------------------------AQSASSLHQA-TNHTFYPWMAIA-----------------------
---GKRYSESLAGSLLPDWLGTNGL-RRRGRQTYTRYQTLELEKEFHTNHYLTRRRRIEMAHALCLTERQIK
IWFQNRRMKLKKEIQAIKELNEQEKQAQAQKAAAQAAAAAAAQAQHIGDQN-----------------
>MdUbx/1-362
-MNSYFEQA-SGFYGHPHQATGMSMGTAGHHDQSATAAA-AAYRGFPLSL--GMTPYTNHH-----------
------LQRSTQDS-PYDASI----------TAACNKIYGDG-------------NAYKQDCL---NIKSDT
-INGY--------------KDIWNTTANGGGAGGGGGTGGG----------------------GGGSAGSAN
GANNTANGGQNTSGGGGAGGGGGMPVRPSACTPD--SRVG----------------------GYLDTSGGSP
VSHRGGSAGVVGGAGTGV-----GQSGQSANVGGAGGVGGATAWNANCTISGAAA-----------------
--------------------------AQTASSLHQA-SNHTFYPWMAIA-----------------------
---GKRYSESLAGSLLPDWLGTNGL-RRRGRQTYTRYQTLELEKEFHTNHYLTRRRRIEMAHALCLTERQIK
IWFQNRRMKLKKEIQAIKELNEQEKQAQAQKAAAAAAAAQHLGE------------------------
>AmUbx/1-330
-MNSYFEQTAGGFYGSHHHQTG---AASQHHD---PATA-AAYRSFPLGL--GMSPYASTQHHHHTSSSLGI
HPGGGTNTRPPQDS-PYDASV----------ATAC-KLYSTTPEATGHTTS-SYSTTAAKDCKQQDQASAHQ
--NGYAAVMAAA-----AVKDVWQS----ATSGA--------------------------------------
------------------NSQSNSVVRPSACTPEG-TRVG----------------------SYGGLVGGDP
ASSPGNNSSSR---------------------------SLTSSWNT-CSLNSSAS-----------------
--------------------------QPVATQLHQQPSNHTFYPWMAIA-----------------------
--------------------GANGM-RRRGRQTYTRYQTLELEKEFHTNHYLTRRRRIEMAHSLCLTERQIK
IWFQNRRMKLKKEIQAIKELNEQEKQAQAQKAAAAAAAAAHQQQAAGGGPEGAN--------------
>TcUbx/1-314
-MNSYFEQ--SGFYGSHHHQSG---SVAGHHHEQSAAAA-AAYRSFPLSL--GMSPYASSQHHHHH------
-----LQARPPQDS-PYDASV----------AAAC-KLYSSEGQQNS-----NYSSNSKPDCS---KGNADQ
--NGYASVVAAA-----AVKDVWQS----ATSGG--------------------------------------
-------GANLTN-------SLTGPVRPAACTPD--SRVGY---------------------GSVGLVGGDP
ASSPGAAAGRT---------------------------GNSLSWNNPCSINSTSS-----------------
--------------------------QPVGTQIHQQ-TNHTFYPWMAIA-----------------------
---------------DSMTFGANGL-RRRGRQTYTRYQTLELEKEFHTNHYLTRRRRIEMAHALCLTERQIK
IWFQNRRMKLKKEIQAIKELNEQEKQAQAQKAAAAAAAVAAQVDPN----------------------
>CaUbx/1-275
-MNSYFEQ--GGFYGTQ------------------SSGE-QPYR-FPLGLGVGMSPYAQHQ-----------
-------PRAPQDS-PYDGTA----------AASC-KLYSSTVN--------DAQSAYKLDCS-----VKEQ
--NGYNSGTKDV-----GVPTAWQS-----------------------------------------------
--------------------AAGVPVRPAACTPDT-SRYGT-----------------------ASDSSNSP
SR------------------------------------TLSATWNT-CTLNNSSS-----------------
---------------------------QPTAQLQQP-SNHTFYPWMAIA-----------------------
--------------------GANGL-RRRGRQTYTRYQTLELEKEFHTNHYLTRRRRIEMAHALCLTERQIK
IWFQNRRMKLKKEIQAIKELNEQEKQAQAQKAAAVASVVQGPPQSGPGGGGTDPSTPVGQN-------
>FcUbx1/1-293
-MNSYFEQ--SGFYGTP-----------------SGAGD-QSYR-FPIGL--GMSPYAQHH-----------
------GARAPQDS-PYDAT-----------AAAC-KLYSSQSSGAGSGGGGGGGDGYKLDCGPNSVNKEPS
--NGYNGKDVGGA----PHVPGW-----------------G----------------------GGPGGG---
-------------------ASGGVPVRPTVCTPD--GRYGGNSVGG----------------GGGGGEPSSP
S-------------------------------------RSLSSWNATCN-NLQNG-----------------
---------------GGGGIGVGGVPSQAASQLQQS-ANHTFYPWMAIA-----------------------
---------------GQSYLGANGL-RRRGRQTYTRYQTLELEKEFHTNHYLTRRRRIEMAHALCLTERQIK
IWFQNRRMKLKKEIQAIKELNEQEKQAQAAKADCKSVY------------------------------
>FcUbx2/1-288
-MNSYFEQ--SGFYGTP-----------------SGAGD-QSYR-FPIGL--GMSPYAQHH-----------
------GARAPQDS-PYDAT-----------AAAC-KLYSSQSSGAGSGGGGGGGDGYKLDCGPNSVNKEPS
--NGYNGKDVGGA----PHVPGW-----------------G----------------------GGPGGG---
-------------------ASGGVPVRPTVCTPD--GRYGGNSVGG----------------GGGGGEPSSP
S-------------------------------------RSLSSWNATCN-NLQNG-----------------
---------------GGGGIGVGGVPSQAASQLQQS-ANHTFYPWMAIA-----------------------
--------------------GANGL-RRRGRQTYTRYQTLELEKEFHTNHYLTRRRRIEMAHALCLTERQIK
IWFQNRRMKLKKEIQAIKELNEQEKQAQAAKADCKSVY------------------------------
>OcUbx/1-288
-MNSFYEQSAAGFYGTP------------------SATD-QSYR-FPIGL--GMSPYAQHH-----------
------QARAPQDS-PYDAT-----------AAAC-KLYSSQSL--------EAQQGYKLDCG-----KDQS
--NGYNSKDLG---------------------GGAGGGGSG----------------------GGGGGGPAG
G------GWNPSGGSSGGATGSGIPVRPAVCTPD--ARYATP--------------------GHPATEPTSP
S-------------------------------------RSLTSWNATCSLNNGVV-----------------
-------------------------SSQTASQLQTP-ANHTFYPWMAIA-----------------------
----------------GFMTGANGL-RRRGRQTYTRYQTLELEKEFHTNHYLTRRRRIEMAHALCLTERQIK
IWFQNRRMKLKKEIQAIKELNEQEKQAQAAKVVLHGVGNDGQN-------------------------
>SeUbx/1-126
------------------------------------------------------------------------
------------------------------------------------------------------------
------------------------------------------------------------------------
------------------------------------------------------------------------
------------------------------------------------------------------------
---------------------------------------HTFYPWMAIA-----------------------
---------------GMGFSGANGL-RRRGRQTYTRYQTLELEKEFHTNHYLTRRRRIEMAHALCLTERQIK
IWFQNRRMKLKKEIQAIKELNEQEKQAQAQKAAAAAAVLAQQQGQQPPGAGGGTNVSRTN--------
>AfUbx/1-278
-MNSYFEQ--NGFYGSH----------------PASAPD-QAYR-FPLGL----NPYSATAALA--------
-----NIRQTGHEQ-PYDTAN---------PAAPC-KLYEHQ---------------YKLPIDL--QSSKEQ
--NAYGLPSKDT-------NLAWLQ-----------------------------------------------
-------------------QGQLDPTRTTDLSQGG-PRYPESNAMRN-------------------------
V-------------------------------------VSQGPWSP-CSLSANNS-----------------
-NASNGSRPQTVPQ-------GQGTPEQQHSPSQQP---AAFYPWMAIA-----------------------
--------------------GANGL-RRRGRQTYTRYQTLELEKEFHTNHYLTRRRRIEMAHSLCLTERQIK
IWFQNRRMKLKKEIQAIKELNEQDKRITPSKLHSNCSSPTGDISDDEKDEK-----------------
>DmUbx/1-368
-MNSYFEQ--SGFYGGH----------------GQTGAE-QAYR-FPLGL--GVNPYGPPSGG---------
------VTRQQVDS--YDQSTA-AAAAAAAAAASC-KLYEQQ---------------YKLDCS-----KNDQ
--NGYSSTGINVKSDNNSAISSWAQAAAAAAAAAAGATQQGGVNDRGVGVGSVGHGHNNINNRGVGGGGIVG
G------GGGYPGVVS--NVSGGVGVGPEAAISAVTPRPANS------------------------------
------------------------------------VGPNNNPWSP-CSLNATAAVQAPVSQHGGGVISQHN
TQHSQQHQHNSVQQHSNHNTGGQHAISQQQSPQSQS-SAHTFYPWMAIA-----------------------
--------------------GANGL-RRRGRQTYTRYQTLELEKEFHTNHYLTRRRRIEMAHALCLTERQIK
IWFQNRRMKLKKEIQAIKELNEQDKASHTKGGISSNSSNASTTPNGGD--------------------
>SmUbx/1-267
-MNSYFDQ--GGFYGSQ------------------GSGE-QAYR-FPLGL--TVPPYPQPQ-----------
-------TRAHQDS-SYDSPAT---------GSPC-KLYSSSTAST------DGQPAYKSDCA-----AKDQ
--NGYSSTAKE--------VTAW-------------------------------------------------
-------------------PGGSLPVRPAAYTPDS-VR------------------------SFAGETGASP
RD------------------------------------RVPNSWTQCCQ-NTNSS-----------------
---------------------------TAASPVQQPATNHTFYPWMAIA-----------------------
--------------------GANGL-RRRGRQTYTRYQTLELEKEFHTNHYLTRRRRIEMAHALCLTERQIK
IWFQNRRMKLKKEIQAIKELNEQEKQAQTAKTAATLQPTTNSQGTTDSTPTPNQAN------------
>GmUbx/1-334
-MNSYFDP--GGFYGSQ-----------------ATAAE-QSYR-FPL-L--SVPPYAHQS-----------
------QARTHQES-VYDSQASAAAAAAAAVTSAC-KLYPSSASSSS--TSSAGGDVYKAECA---AVGKEQ
--NGYGQSVKE---------SQWSS-----------------------------------------------
-------------------VTSGLPVRPSACSPDATSRYSSNSASAAAAAATAAAAATAAAASASSTGGGGP
SGSGGGSSADTSSSGV-V--SQRERVAAVGSCSRAGVAPPPSSWTQCCQPNLGTT-----------------
--------------------------IPSQQQQQPA-ANHTFYPWMAIA-----------------------
--------------------GANGL-RRRGRQTYTRYQTLELEKEFHTNHYLTRRRRIEMAHALCLTERQIK
IWFQNRRMKLKKEIQAIKELNEQEKQAQTTKGPVSSDNPAGVGQTQN---------------------
>PtUbx/1-265
MMNTYFEQ--GGFYNGS----------------AATAAEPQSYR-FPQSL--LVPPYGQGP-----------
------TPRNAHESTPYADAN-------GGPNGAC-KLYTS------------GEPTFKAECL-----AKET
--NGFVK----------DMVTNWPAMA---------------------------------------------
------------------------------------ARVANE-------QMR----------SFASENSVTP
--------------------------------------RANESWQQCCQ-----------------------
-----------------------------SSPTIGQTQSNTFYPWMAVQ-----------------------
--------------------GPNGM-RRRGRQTYTRYQTLELEKEFHTNHYLTRRRRIEMAHSLCLTERQIK
IWFQNRRMKLKKEIQAIKELNEQERQSQQAKATTTVSTNSNMTHSSSTTNSNPAKNVDVSAPISATKT
>AkUbx/1-214
-MSSFFEP--------------------------ANMSN-TIER-YQIGQ--GILSSAAFP-----------
------QIRQSNEN-FYENSN------------TY-KLYATAPT--------PGQVPYKACYY-----ENEQ
--NGY--------------KPSWSPSP---------------------------------------------
-------------------SCQSSASRPAPYSP---PRTS--------------------------------
--------------------------------------TTTNSWTS-CT-----------------------
-----------------------------TSQVNPSSETTPFYPWMNVA-----------------------
--------------------GANGLQRKRGRQTYTRYQTLELEKEFHTNHYLTRRRRIEMAHALCLTERQIK
IWFQNRRMKLKKEMQTIKDLNEQEKKQRDTSLTV----------------------------------
