# Supplementary material for: The functional evolution of collembolan Ubx on the regulation of abdominal appendage formation
Source: Dev Genes Evol. Author manuscript; Available in PMC 2024 Sep 20. (PMC7616481; doi:10.1007/s00427-024-00718-0)
Supplement: Supplementary Data [file EMS197062-supplement-Supplementary_Data.zip › 5-Truncated proteins of Ubx:Exd:Hth.txt]

>truncated Ubx
GCCCGTGCCCCACAAGATTCCCCATACGACGCGACCGCCGCGGCATGCAAGCTCTACTCGTCACAAAGCAGTGGGGCCGGTTCGGGTGGGGGTGGTGGTGGCGGGGACGGCTACAAGCTCGACTGTGGGCCCAACTCGGTCAACAAAGAGCCCTCGAACGGCTATAATGGGAAGGATGTCGGCGGTGCGCCTCATGTCCCTGGGTGGGGCGGTGGTCCCGGTGGGGGTGCCAGCGGTGGTGTGCCCGTTCGTCCCACAGTCTGCACGCCGGATGGAAGATACGGCGGAAATTCTGTGGGGGGTGGCGGCGGTGGGGGCGAACCGTCGAGTCCCAGTCGATCTCTCAGTTCTTGGAACGCTACGTGTAACAATTTACAAAATGGGGGTGGTGGCGGTATCGGCGTGGGGGGTGTGCCGTCTCAAGCAGCCTCGCAACTCCAACAATCAGCCAATCACACCTTTTACCCCTGGATGGCGATAGCAGGTCAGTCCTACTTAGGTGCAAATGGACTGAGACGTCGGGGGCGTCAGACGTACACGCGCTACCAAACGTTGGAGTTGGAAAAAGAGTTTCACACGAACCATTATTTGACGAGGAGACGTCGCATCGAAATGGCCCACGCGCTCTGCTTGACAGAACGACAGATCAAGATTTGGTTCCAAAATCGCAGAATGAAGCTGAAGAAGGAGATACAGGCAATCAAGGAGCTGAATGAGCAGGAAAAGCAAGCTCAGGCGGCAAAAGCAGATTGTAAATCCGTATACTAA


>truncated Exd
ATGCATCCGGTGAGTGTGGGAGGGATGATGCCTACATCCTACGGGATAGTGGACCCCGGTCAAGGGGGGGCTCCGGGTACGCCAGACCAGGATGTCAGGAAGCAGGACATTGGAGAAATCCTTCAACAAATCATGAACATCACCGACCAGTCTCTCGACGAGGCTCAGGCTAGGAAACACACGTTAAACTGCCACAGAATGAAGCCTGCACTTTTCAACGTGCTTGCAGAGATAAAACAGAAAACAGTACTGAGTCTAAGAAACGTCGATGACGACCAACCTCCAGATCCTCAACTCATGCGGCTAGACAACATGTTGATAGCGGAGGGAGTTGCGGGACCAGATAAAGGGGGCGGGGCTGCAGCCGCACAAAACGCTTCAGCCGCCGCTGCAACGCAAGAAAATGCCATCGAACATTCGGACTACCGTGCAAAGCTGGCACAAATTAGGCAGATCTATTCTCAAGAGCTGGAAAAATACGAACAGGCCTGTTCCGAGTTCACGACCCATGTAATGAATCTTCTGCGGGAGCAGAGTAGAACGCGCCCCATAACGCCAAAGGAAATTGAGCGCATGGTGCAAATCATCCATCGCAAGTTCTCCTCGATCCAGATGCAGTTGAAACAATCTACCTGTGAGGCTGTCATGATACTCAGATCCAGGTTCCTTGACGCAAGGAGAAAGCGGCGAAATTTTAGCAAACAGGCGTCGGAAATATTAAACGAATACTTTTACTCCCACCTAAGCAATCCCTACCCCTCCGAAGAAGCAAAGGAAGATCTAGCGAGGAAGTGCTCCATCACGGTTTCTCAAGTTTCAAACTGGTTCGGCAACAAGAGGATACGATACAAAAAGAACATTGGGAAGGCGCAAGAAGAGGCCAATTTGTACGCGAGTAAGAAGGCAATGAAAGGATCTCCGTACAATATGTGA

>truncated Hth
ATGGCACAACAAAGGTACGATGACGGTCTGTCGCATTACGGCGCGATGGAGAGCGTTGCTGGGATGTACGATCCGCATGGGGCGGCGGCACACAGATCCCTCCACCAGCCCCTCGCAGGCCACCCCTCCCCCCACATGAACAGTCACCCCATGTACCACCACCAAGGCAATCACGTCCCCTCCCCGAACCACGTCATGGGTCCCGACGTCCACAAACGTGATAAGGACGCTATTTACGGTCACCCACTCTTCCCTCTACTCGCCCTCATATTTGAAAAGTGTGAACTAGCCACGTGTACCCCTCGCGAGCCGGGTGTGGCTGGGGGCGACGTCTGCTCCTCAGAGTCCTTCAATGAAGATATCGCCGTATTCTCCAAACAGATACGTCAGGAGAAACCCTACTACATCGCAGACCCTGAAGTAGATTCACTGATGGTACAAGCAATCCAAGTTTTACGATTTCATCTCTTAGAATTAGAAAAGGTGCACGAACTATGTGACAACTTTTGTCATCGGTATATCTCTTGTCTAAAGGGCAAGATGCCCATCGACCTCGTAATTGATGAGAGGGAAACGGGGTCAACGGCAGGGAAGTCACCAGACCTAGGTCACACCGGGAACGGGGACAGGTCACTCGACTCTGCTTCACATACTGACGGCGCCAGCACCCCTGATGTCAGACCACCCTCATCCTCCTTGTCCTTTACTGCTAATGACGATGTGAGATCGCCCCCTCCAGGAGGTACTCCTGGCCCTTTGAGTCAACCACCCAACTCTGCACATAGCACTGATAACTCGGAAGCAGGAAGTAAACGTGGCTCCAGACCGGGGAGTTATGATATCCCACCGACAAATCATTCTCGCCACTCAAGCTGGGTTCCCTCATCCCCTTATCCTTATGCCAGTTAA
